# Supplementary material for: Crystal structure of 1-[(1S,2R)-2-hydroxy-1-methyl-2-phenyl­eth­yl]pyrrolidinium 2-amino-5-chloro­benzoate
Source: Acta Crystallogr E Crystallogr Commun. 2015 Jul 17;71(Pt 8):o584–5. doi: 10.1107/S2056989015013389 (PMC4571409; doi:10.1107/S2056989015013389)
Supplement: Supplementary file 1 [file e-71-0o584-sup1.cif]

##############################################################################
#                                                                            #
# This CIF contains the data in a paper accepted for publication in          #
# Acta Crystallographica Section E. It conforms to the requirements of       #
# Notes for Authors for Acta Crystallographica Section E, and has been       #
# peer reviewed under the auspices of the IUCr Commission on Journals.       #
#                                                                            #
# Full details of the Crystallographic Information File format               #
# are given in the paper "The Crystallographic Information File (CIF):       #
# a New Standard Archive File for Crystallography" by S. R. Hall, F. H.      #
# Allen and I. D. Brown [Acta Cryst. (1991), A47, 655-685].                  #
#                                                                            #
# The current version of the core CIF dictionary is obtainable from          #
# ftp://ftp.iucr.org/pub/cif_core.dic.                                       #
#                                                                            #
# Software is freely available for graphical display of the structure(s)     #
# in this CIF. For information consult the CIF software page                 #
# http://www.iucr.org/resources/cif/software.                                #
#                                                                            #
# This file may be used for bona fide research purposes within the           #
# scientific community so long as proper attribution is given to the journal # 
# article from which it was obtained.                                        #
#                                                                            #
##############################################################################
data_I
_audit_creation_method
;
Olex2 1.2
(compiled 2014.11.28 svn.r3106 for OlexSys, GUI svn.r4959)
;
_journal_date_recd_electronic     2015-07-09
_journal_date_accepted     2015-07-13
_journal_name_full     'Acta Crystallographica, Section E'
_journal_year     2015
_journal_volume     71
_journal_issue      8
_journal_page_first     o584
_journal_page_last     o585
_journal_paper_category     HO
_journal_paper_doi     10.1107/S2056989015013389
_journal_coeditor_code     HB7464
_publ_contact_author_name     'Li Wen'
_publ_contact_author_address
;
Institute of Pharmaceutical Research,
Zhengzhou University,
Zhengzhou 450001,
People's Republic of China,
School of Pharmacy,
Zhengzhou University,
Zhengzhou 450001,
People's Republic of China
;
_publ_contact_author_email     'liwenhaozzu@126.com'
_publ_contact_author_fax     '86-371-65971721'
_publ_contact_author_phone     '86-371-65971721'
_publ_section_title
;
Crystal structure of
1-[(1<i>S</i>,2<i>R</i>)-2-hydroxy-1-methyl-2-phenylethyl]pyrrolidinium
2-amino-5-chlorobenzoate
;
loop_
    _publ_author_name
    _publ_author_footnote
    _publ_author_address
    'Li, Yunli' .
;
School of Chemical Engineering and Energy,
Zhengzhou University,
Zhengzhou 450001,
People's Republic of China
;
    'Li, Zhanjun' .
;
School of Chemical Engineering and Energy,
Zhengzhou University,
Zhengzhou 450001,
People's Republic of China
;
    'Hu, Yanjie' .
;
School of Chemical Engineering and Energy,
Zhengzhou University,
Zhengzhou 450001,
People's Republic of China
;
    'Li, Wen' .
;
Institute of Pharmaceutical Research,
Zhengzhou University,
Zhengzhou 450001,
People's Republic of China,
School of Pharmacy,
Zhengzhou University,
Zhengzhou 450001,
People's Republic of China
;
_database_code_depnum_ccdc_archive     'CCDC 1044077'
_chemical_name_systematic
;
1-[(1<i>S</i>,2<i>R</i>)-2-Hydroxy-1-methyl-2-phenylethyl]pyrrolidinium
2-amino-5-chlorobenzoate
;
_chemical_name_common
;
;
_chemical_formula_moiety     'C13 H20 N O +, C7 H5 Cl N O2 -'
_chemical_formula_sum     'C20 H25 Cl N2 O3'
_chemical_formula_iupac     'C13 H20 N O +, C7 H5 Cl N O2 -'
_chemical_formula_weight     376.87
_chemical_melting_point_gt     402
_chemical_melting_point_lt     404
_symmetry_cell_setting     orthorhombic
_symmetry_space_group_name_H-M     'P 21 21 21'
_space_group_crystal_system     orthorhombic
_space_group_name_H-M_alt     'P 21 21 21'
_space_group_name_Hall     'P 2ac 2ab'
loop_
    _symmetry_equiv_pos_site_id
    _symmetry_equiv_pos_as_xyz
    1 x,y,z
    2 1/2-x,-y,1/2+z
    3 1/2+x,1/2-y,-z
    4 -x,1/2+y,1/2-z
loop_
    _space_group_symop_id
    _space_group_symop_operation_xyz
    1 'x, y, z'
    2 '-x+1/2, -y, z+1/2'
    3 'x+1/2, -y+1/2, -z'
    4 '-x, y+1/2, -z+1/2'
_cell_length_a     10.6756(3)
_cell_length_b     11.5541(3)
_cell_length_c     15.9228(4)
_cell_angle_alpha     90.00
_cell_angle_beta     90.00
_cell_angle_gamma     90.00
_cell_volume     1964.03(9)
_cell_formula_units_Z     4
_cell_measurement_reflns_used     1586
_cell_measurement_theta_min     4.7
_cell_measurement_theta_max     71.7
_cell_measurement_temperature     291(2)
_exptl_crystal_description     ' '
_exptl_crystal_colour     'yellow'
_exptl_crystal_size_max     0.20
_exptl_crystal_size_mid     0.18
_exptl_crystal_size_min     0.16
_exptl_crystal_density_diffrn     1.275
_exptl_crystal_density_meas     ?
_exptl_crystal_density_method     'not measured'
_exptl_crystal_F_000     800
_exptl_absorpt_coefficient_mu     1.897
_exptl_absorpt_correction_type     multi-scan
_exptl_absorpt_process_details
;
(<i>CrysAlis PRO</i>; Agilent, 2012)
;
_exptl_absorpt_correction_T_min     0.92133
_exptl_absorpt_correction_T_max     1.00000
_exptl_special_details
;
;
_diffrn_ambient_temperature     291.15
_diffrn_radiation_type     CuK\a
_diffrn_radiation_wavelength     1.54184
_diffrn_radiation_source     'Enhance (Cu) X-ray Source'
_diffrn_radiation_monochromator     graphite
_diffrn_measurement_device_type     'Agilent Xcalibur Eos Gemini'
_diffrn_measurement_method     '\w scans'
_diffrn_detector_area_resol_mean     16.2312
_diffrn_reflns_number     4968
_diffrn_reflns_av_R_equivalents     0.0221
_diffrn_reflns_theta_min     4.73
_diffrn_reflns_theta_max     72.32
_diffrn_reflns_theta_full     72.32
_diffrn_measured_fraction_theta_max     0.977
_diffrn_measured_fraction_theta_full     0.977
_diffrn_reflns_limit_h_min     -8
_diffrn_reflns_limit_h_max     13
_diffrn_reflns_limit_k_min     -13
_diffrn_reflns_limit_k_max     8
_diffrn_reflns_limit_l_min     -19
_diffrn_reflns_limit_l_max     18
_diffrn_standards_number     ?
_diffrn_standards_interval_count     ?
_diffrn_standards_interval_time     ?
_diffrn_standards_decay_%     ?
_refine_special_details
;
Refinement of <i>F</i>^2^ against ALL reflections. The weighted <i>R</i>-factor
<i>wR</i> and goodness of fit <i>S</i> are based on <i>F</i>^2^, conventional
<i>R</i>-factors <i>R</i> are based on <i>F</i>, with <i>F</i> set to zero for
negative <i>F</i>^2^. The threshold expression of <i>F</i>^2^ >
\s(<i>F</i>^2^) is used only for calculating <i>R</i>-factors(gt) <i>etc</i>.
and is not relevant to the choice of reflections for refinement.
<i>R</i>-factors based on <i>F</i>^2^ are statistically about twice as large
as those based on <i>F</i>, and <i>R</i>- factors based on ALL data will be
even larger.
;
_reflns_number_total     3173
_reflns_number_gt     2805
_reflns_threshold_expression     I>2\s(I)
_refine_ls_structure_factor_coef     Fsqd
_refine_ls_matrix_type     full
_refine_ls_R_factor_all     0.0504
_refine_ls_R_factor_gt     0.0438
_refine_ls_wR_factor_gt     0.1129
_refine_ls_wR_factor_ref     0.1211
_refine_ls_goodness_of_fit_ref     1.033
_refine_ls_restrained_S_all     1.033
_refine_ls_number_reflns     3173
_refine_ls_number_parameters     239
_refine_ls_number_restraints     0
_refine_ls_hydrogen_treatment     constr
_refine_ls_weighting_scheme     calc
_refine_ls_weighting_details
         'calc w=1/[\s^2^(Fo^2^)+(0.0583P)^2^+0.0389P] where P=(Fo^2^+2Fc^2^)/3'
_atom_sites_solution_hydrogens     geom
_atom_sites_solution_primary     direct
_atom_sites_solution_secondary     difmap
_refine_ls_shift/su_max     0.001
_refine_ls_shift/su_mean     0.000
_refine_diff_density_max     0.157
_refine_diff_density_min     -0.181
_refine_ls_extinction_method
;
SHELXL97 (Sheldrick, 2008)
;
_refine_ls_extinction_coef     0.0019(4)
_refine_ls_extinction_expression
                                  'Fc^*^=kFc[1+0.001xFc^2^\l^3^/sin(2\q)]^-1/4^'
_refine_ls_abs_structure_details     'Flack (1983) '
_refine_ls_abs_structure_Flack     -0.01(3)
loop_
    _atom_type_symbol
    _atom_type_description
    _atom_type_scat_dispersion_real
    _atom_type_scat_dispersion_imag
    _atom_type_scat_source
    'C' 'C' 0.0181 0.0091
                         'International Tables Vol C Tables 4.2.6.8 and 6.1.1.4'
    'H' 'H' 0.0000 0.0000
                         'International Tables Vol C Tables 4.2.6.8 and 6.1.1.4'
    'Cl' 'Cl' 0.3639 0.7018
                         'International Tables Vol C Tables 4.2.6.8 and 6.1.1.4'
    'N' 'N' 0.0311 0.0180
                         'International Tables Vol C Tables 4.2.6.8 and 6.1.1.4'
    'O' 'O' 0.0492 0.0322
                         'International Tables Vol C Tables 4.2.6.8 and 6.1.1.4'
_computing_data_collection
;
<i>CrysAlis PRO</i> (Agilent, 2012)
;
_computing_cell_refinement
;
<i>CrysAlis PRO</i> (Agilent, 2012)
;
_computing_data_reduction
;
<i>CrysAlis PRO</i> (Agilent, 2012)
;
_computing_structure_solution
;
SHELXS97 (Sheldrick, 2008)
;
_computing_structure_refinement
;
SHELXL97 (Sheldrick, 2008)
;
_computing_molecular_graphics
;
OLEX2 (Dolomanov <i>et al.</i>,  2009)
;
_computing_publication_material
;
OLEX2 (Dolomanov <i>et al.</i>,  2009)
;
loop_
    _atom_site_type_symbol
    _atom_site_label
    _atom_site_fract_x
    _atom_site_fract_y
    _atom_site_fract_z
    _atom_site_U_iso_or_equiv
    _atom_site_adp_type
    _atom_site_calc_flag
    _atom_site_occupancy
    _atom_site_disorder_assembly
    _atom_site_disorder_group
    O O1 0.77038(18) 0.68499(17) 0.70064(14) 0.0556(5) Uani d 1 . .
    H H1 0.7330 0.7465 0.6948 0.083 Uiso calc 1 . .
    N N1 0.5009(2) 0.61324(19) 0.69466(13) 0.0457(5) Uani d 1 . .
    H H1A 0.5313 0.6659 0.6574 0.055 Uiso calc 1 . .
    C C1 0.9322(3) 0.5422(3) 0.78250(18) 0.0595(7) Uani d 1 . .
    H H1B 0.9576 0.5879 0.7375 0.071 Uiso calc 1 . .
    C C2 1.0177(3) 0.4718(4) 0.8223(2) 0.0707(9) Uani d 1 . .
    H H2 1.0999 0.4689 0.8032 0.085 Uiso calc 1 . .
    C C3 0.9826(4) 0.4061(3) 0.8895(2) 0.0759(10) Uani d 1 . .
    H H3 1.0408 0.3587 0.9161 0.091 Uiso calc 1 . .
    C C4 0.8608(4) 0.4099(3) 0.9180(2) 0.0692(9) Uani d 1 . .
    H H4 0.8373 0.3655 0.9641 0.083 Uiso calc 1 . .
    C C5 0.7729(3) 0.4797(3) 0.87827(17) 0.0582(7) Uani d 1 . .
    H H5 0.6909 0.4824 0.8978 0.070 Uiso calc 1 . .
    C C6 0.8084(3) 0.5455(2) 0.80910(16) 0.0471(6) Uani d 1 . .
    C C7 0.7116(2) 0.6191(2) 0.76352(15) 0.0446(5) Uani d 1 . .
    H H7 0.6722 0.6716 0.8040 0.054 Uiso calc 1 . .
    C C8 0.6092(2) 0.5410(2) 0.72422(15) 0.0449(5) Uani d 1 . .
    H H8 0.5789 0.4877 0.7676 0.054 Uiso calc 1 . .
    C C9 0.6609(3) 0.4695(3) 0.65138(18) 0.0575(7) Uani d 1 . .
    H H9A 0.5995 0.4135 0.6343 0.086 Uiso calc 1 . .
    H H9B 0.7357 0.4303 0.6690 0.086 Uiso calc 1 . .
    H H9C 0.6799 0.5197 0.6051 0.086 Uiso calc 1 . .
    C C10 0.4349(3) 0.6792(3) 0.76326(19) 0.0570(7) Uani d 1 . .
    H H10A 0.4749 0.7535 0.7723 0.068 Uiso calc 1 . .
    H H10B 0.4369 0.6359 0.8154 0.068 Uiso calc 1 . .
    C C11 0.3014(3) 0.6954(4) 0.7337(3) 0.0786(10) Uani d 1 . .
    H H11A 0.2431 0.6675 0.7759 0.094 Uiso calc 1 . .
    H H11B 0.2844 0.7767 0.7236 0.094 Uiso calc 1 . .
    C C12 0.2876(3) 0.6270(4) 0.6535(3) 0.0823(11) Uani d 1 . .
    H H12A 0.2878 0.6780 0.6052 0.099 Uiso calc 1 . .
    H H12B 0.2099 0.5834 0.6538 0.099 Uiso calc 1 . .
    C C13 0.3990(3) 0.5462(3) 0.6511(2) 0.0619(8) Uani d 1 . .
    H H13A 0.3810 0.4746 0.6805 0.074 Uiso calc 1 . .
    H H13B 0.4224 0.5283 0.5936 0.074 Uiso calc 1 . .
    Cl Cl1 0.32906(11) 0.26127(9) 0.50325(8) 0.0991(4) Uani d 1 . .
    O O2 0.0402(2) 0.72036(18) 0.41891(13) 0.0626(6) Uani d 1 . .
    O O3 0.1584(2) 0.61558(18) 0.33345(12) 0.0613(5) Uani d 1 . .
    N N2 -0.0763(2) 0.6051(2) 0.54289(16) 0.0574(6) Uani d 1 . .
    H H2A -0.0982 0.6071 0.5956 0.069 Uiso d 1 . .
    H H2B -0.0522 0.6745 0.5286 0.069 Uiso d 1 . .
    C C14 0.2067(3) 0.3611(2) 0.51305(19) 0.0573(7) Uani d 1 . .
    C C15 0.1973(3) 0.4508(2) 0.45717(17) 0.0504(6) Uani d 1 . .
    H H15 0.2547 0.4565 0.4134 0.060 Uiso calc 1 . .
    C C16 0.1037(2) 0.5333(2) 0.46472(15) 0.0425(5) Uani d 1 . .
    C C17 0.0182(2) 0.5255(2) 0.53195(15) 0.0430(5) Uani d 1 . .
    C C18 0.0277(3) 0.4295(3) 0.58599(18) 0.0540(6) Uani d 1 . .
    H H18 -0.0307 0.4206 0.6288 0.065 Uiso calc 1 . .
    C C19 0.1203(3) 0.3492(3) 0.5773(2) 0.0611(7) Uani d 1 . .
    H H19 0.1254 0.2869 0.6142 0.073 Uiso calc 1 . .
    C C20 0.0996(2) 0.6300(2) 0.40106(15) 0.0458(5) Uani d 1 . .
loop_
    _atom_site_aniso_label
    _atom_site_aniso_U_11
    _atom_site_aniso_U_22
    _atom_site_aniso_U_33
    _atom_site_aniso_U_12
    _atom_site_aniso_U_13
    _atom_site_aniso_U_23
    O1 0.0505(9) 0.0523(10) 0.0639(12) -0.0011(8) 0.0042(9) 0.0167(10)
    N1 0.0496(11) 0.0451(11) 0.0423(10) -0.0102(9) -0.0022(9) 0.0083(9)
    C1 0.0569(14) 0.0726(18) 0.0491(14) 0.0000(15) -0.0041(13) 0.0039(14)
    C2 0.0573(16) 0.088(2) 0.0673(19) 0.0102(18) -0.0088(15) -0.0005(19)
    C3 0.077(2) 0.075(2) 0.076(2) 0.0115(19) -0.0265(19) 0.0090(18)
    C4 0.091(2) 0.0674(18) 0.0497(15) -0.0090(18) -0.0199(17) 0.0132(15)
    C5 0.0666(17) 0.0628(16) 0.0451(13) -0.0063(15) -0.0043(13) 0.0053(13)
    C6 0.0533(13) 0.0483(12) 0.0398(11) -0.0044(12) -0.0054(10) -0.0022(10)
    C7 0.0466(12) 0.0443(12) 0.0430(11) -0.0023(11) 0.0029(10) 0.0001(11)
    C8 0.0479(12) 0.0453(12) 0.0417(11) -0.0060(11) 0.0003(10) 0.0068(11)
    C9 0.0623(16) 0.0576(15) 0.0526(14) -0.0035(14) 0.0025(13) -0.0034(13)
    C10 0.0535(15) 0.0634(16) 0.0541(15) -0.0003(14) 0.0004(13) -0.0008(13)
    C11 0.0552(17) 0.098(3) 0.083(2) 0.0080(18) -0.0053(17) 0.003(2)
    C12 0.0629(19) 0.076(2) 0.108(3) -0.0098(19) -0.029(2) -0.003(2)
    C13 0.0595(16) 0.0545(16) 0.0716(18) -0.0127(14) -0.0177(15) -0.0005(15)
    Cl1 0.1099(8) 0.0790(6) 0.1084(8) 0.0480(6) 0.0236(7) 0.0237(6)
    O2 0.0816(14) 0.0535(11) 0.0528(11) 0.0145(11) 0.0142(11) 0.0138(9)
    O3 0.0859(15) 0.0529(11) 0.0452(9) 0.0028(11) 0.0154(10) 0.0043(9)
    N2 0.0577(13) 0.0626(14) 0.0520(12) 0.0023(12) 0.0097(11) 0.0053(11)
    C14 0.0618(16) 0.0483(13) 0.0617(16) 0.0100(13) -0.0003(14) 0.0026(13)
    C15 0.0571(14) 0.0473(13) 0.0468(12) -0.0003(12) 0.0056(12) -0.0012(11)
    C16 0.0482(12) 0.0411(11) 0.0383(10) -0.0063(10) -0.0027(10) -0.0040(10)
    C17 0.0448(11) 0.0446(12) 0.0397(11) -0.0069(11) -0.0053(10) -0.0005(10)
    C18 0.0546(14) 0.0562(15) 0.0511(14) -0.0126(13) 0.0054(13) 0.0078(13)
    C19 0.0754(19) 0.0474(14) 0.0607(16) -0.0029(14) -0.0009(16) 0.0147(13)
    C20 0.0508(13) 0.0468(13) 0.0398(12) -0.0027(11) -0.0003(10) 0.0012(10)
_geom_special_details
;
All e.s.d.'s (except the e.s.d. in the dihedral angle between two l.s. planes)
are estimated using the full covariance matrix. The cell e.s.d.'s are taken
into account individually in the estimation of e.s.d.'s in distances, angles
and torsion angles; correlations between e.s.d.'s in cell parameters are only
used when they are defined by crystal symmetry. An approximate (isotropic)
treatment of cell e.s.d.'s is used for estimating e.s.d.'s involving l.s.
planes.
;
loop_
    _geom_bond_atom_site_label_1
    _geom_bond_atom_site_label_2
    _geom_bond_site_symmetry_2
    _geom_bond_distance
    _geom_bond_publ_flag
    O1 H1 . 0.8200 ?
    O1 C7 . 1.406(3) ?
    N1 H1A . 0.9100 ?
    N1 C8 . 1.502(3) ?
    N1 C10 . 1.506(4) ?
    N1 C13 . 1.505(3) ?
    C1 H1B . 0.9300 ?
    C1 C2 . 1.377(5) ?
    C1 C6 . 1.389(4) ?
    C2 H2 . 0.9300 ?
    C2 C3 . 1.365(5) ?
    C3 H3 . 0.9300 ?
    C3 C4 . 1.377(6) ?
    C4 H4 . 0.9300 ?
    C4 C5 . 1.389(5) ?
    C5 H5 . 0.9300 ?
    C5 C6 . 1.391(4) ?
    C6 C7 . 1.522(4) ?
    C7 H7 . 0.9800 ?
    C7 C8 . 1.549(3) ?
    C8 H8 . 0.9800 ?
    C8 C9 . 1.527(4) ?
    C9 H9A . 0.9600 ?
    C9 H9B . 0.9600 ?
    C9 H9C . 0.9600 ?
    C10 H10A . 0.9700 ?
    C10 H10B . 0.9700 ?
    C10 C11 . 1.513(4) ?
    C11 H11A . 0.9700 ?
    C11 H11B . 0.9700 ?
    C11 C12 . 1.509(5) ?
    C12 H12A . 0.9700 ?
    C12 H12B . 0.9700 ?
    C12 C13 . 1.512(5) ?
    C13 H13A . 0.9700 ?
    C13 H13B . 0.9700 ?
    Cl1 C14 . 1.750(3) ?
    O2 C20 . 1.254(3) ?
    O3 C20 . 1.257(3) ?
    N2 H2A . 0.8710 ?
    N2 H2B . 0.8724 ?
    N2 C17 . 1.376(3) ?
    C14 C15 . 1.369(4) ?
    C14 C19 . 1.384(4) ?
    C15 H15 . 0.9300 ?
    C15 C16 . 1.386(4) ?
    C16 C17 . 1.410(4) ?
    C16 C20 . 1.510(4) ?
    C17 C18 . 1.408(4) ?
    C18 H18 . 0.9300 ?
    C18 C19 . 1.363(4) ?
    C19 H19 . 0.9300 ?
loop_
    _geom_angle_atom_site_label_1
    _geom_angle_atom_site_label_2
    _geom_angle_atom_site_label_3
    _geom_angle_site_symmetry_1
    _geom_angle_site_symmetry_3
    _geom_angle
    _geom_angle_publ_flag
    C7 O1 H1 . . 109.5 ?
    C8 N1 H1A . . 107.5 ?
    C8 N1 C10 . . 114.4(2) ?
    C8 N1 C13 . . 114.5(2) ?
    C10 N1 H1A . . 107.5 ?
    C13 N1 H1A . . 107.5 ?
    C13 N1 C10 . . 104.9(2) ?
    C2 C1 H1B . . 119.8 ?
    C2 C1 C6 . . 120.4(3) ?
    C6 C1 H1B . . 119.8 ?
    C1 C2 H2 . . 119.7 ?
    C3 C2 C1 . . 120.5(3) ?
    C3 C2 H2 . . 119.7 ?
    C2 C3 H3 . . 120.0 ?
    C2 C3 C4 . . 119.9(3) ?
    C4 C3 H3 . . 120.0 ?
    C3 C4 H4 . . 119.8 ?
    C3 C4 C5 . . 120.4(3) ?
    C5 C4 H4 . . 119.8 ?
    C4 C5 H5 . . 120.2 ?
    C4 C5 C6 . . 119.6(3) ?
    C6 C5 H5 . . 120.2 ?
    C1 C6 C5 . . 119.0(3) ?
    C1 C6 C7 . . 121.1(2) ?
    C5 C6 C7 . . 119.9(3) ?
    O1 C7 C6 . . 109.8(2) ?
    O1 C7 H7 . . 108.9 ?
    O1 C7 C8 . . 110.0(2) ?
    C6 C7 H7 . . 108.9 ?
    C6 C7 C8 . . 110.3(2) ?
    C8 C7 H7 . . 108.9 ?
    N1 C8 C7 . . 110.2(2) ?
    N1 C8 H8 . . 108.3 ?
    N1 C8 C9 . . 109.9(2) ?
    C7 C8 H8 . . 108.3 ?
    C9 C8 C7 . . 111.5(2) ?
    C9 C8 H8 . . 108.3 ?
    C8 C9 H9A . . 109.5 ?
    C8 C9 H9B . . 109.5 ?
    C8 C9 H9C . . 109.5 ?
    H9A C9 H9B . . 109.5 ?
    H9A C9 H9C . . 109.5 ?
    H9B C9 H9C . . 109.5 ?
    N1 C10 H10A . . 110.5 ?
    N1 C10 H10B . . 110.5 ?
    N1 C10 C11 . . 106.1(3) ?
    H10A C10 H10B . . 108.7 ?
    C11 C10 H10A . . 110.5 ?
    C11 C10 H10B . . 110.5 ?
    C10 C11 H11A . . 110.4 ?
    C10 C11 H11B . . 110.4 ?
    H11A C11 H11B . . 108.6 ?
    C12 C11 C10 . . 106.9(3) ?
    C12 C11 H11A . . 110.4 ?
    C12 C11 H11B . . 110.4 ?
    C11 C12 H12A . . 110.6 ?
    C11 C12 H12B . . 110.6 ?
    C11 C12 C13 . . 105.6(3) ?
    H12A C12 H12B . . 108.8 ?
    C13 C12 H12A . . 110.6 ?
    C13 C12 H12B . . 110.6 ?
    N1 C13 C12 . . 103.8(2) ?
    N1 C13 H13A . . 111.0 ?
    N1 C13 H13B . . 111.0 ?
    C12 C13 H13A . . 111.0 ?
    C12 C13 H13B . . 111.0 ?
    H13A C13 H13B . . 109.0 ?
    H2A N2 H2B . . 107.7 ?
    C17 N2 H2A . . 109.7 ?
    C17 N2 H2B . . 111.5 ?
    C15 C14 Cl1 . . 119.7(2) ?
    C15 C14 C19 . . 120.5(3) ?
    C19 C14 Cl1 . . 119.8(2) ?
    C14 C15 H15 . . 119.5 ?
    C14 C15 C16 . . 121.1(3) ?
    C16 C15 H15 . . 119.5 ?
    C15 C16 C17 . . 119.3(2) ?
    C15 C16 C20 . . 118.1(2) ?
    C17 C16 C20 . . 122.6(2) ?
    N2 C17 C16 . . 121.9(2) ?
    N2 C17 C18 . . 120.2(2) ?
    C18 C17 C16 . . 117.9(2) ?
    C17 C18 H18 . . 119.1 ?
    C19 C18 C17 . . 121.8(3) ?
    C19 C18 H18 . . 119.1 ?
    C14 C19 H19 . . 120.3 ?
    C18 C19 C14 . . 119.3(3) ?
    C18 C19 H19 . . 120.3 ?
    O2 C20 O3 . . 123.9(2) ?
    O2 C20 C16 . . 118.6(2) ?
    O3 C20 C16 . . 117.6(2) ?
loop_
    _geom_torsion_atom_site_label_1
    _geom_torsion_atom_site_label_2
    _geom_torsion_atom_site_label_3
    _geom_torsion_atom_site_label_4
    _geom_torsion_site_symmetry_1
    _geom_torsion_site_symmetry_2
    _geom_torsion_site_symmetry_3
    _geom_torsion_site_symmetry_4
    _geom_torsion
    _geom_torsion_publ_flag
    O1 C7 C8 N1 . . . . -70.2(3) ?
    O1 C7 C8 C9 . . . . 52.3(3) ?
    N1 C10 C11 C12 . . . . 6.5(4) ?
    C1 C2 C3 C4 . . . . 0.1(6) ?
    C1 C6 C7 O1 . . . . -5.3(4) ?
    C1 C6 C7 C8 . . . . 116.1(3) ?
    C2 C1 C6 C5 . . . . 2.2(5) ?
    C2 C1 C6 C7 . . . . -177.4(3) ?
    C2 C3 C4 C5 . . . . 0.5(6) ?
    C3 C4 C5 C6 . . . . 0.3(5) ?
    C4 C5 C6 C1 . . . . -1.6(4) ?
    C4 C5 C6 C7 . . . . 178.0(3) ?
    C5 C6 C7 O1 . . . . 175.1(2) ?
    C5 C6 C7 C8 . . . . -63.5(3) ?
    C6 C1 C2 C3 . . . . -1.4(6) ?
    C6 C7 C8 N1 . . . . 168.5(2) ?
    C6 C7 C8 C9 . . . . -69.0(3) ?
    C8 N1 C10 C11 . . . . -152.7(3) ?
    C8 N1 C13 C12 . . . . 162.2(3) ?
    C10 N1 C8 C7 . . . . -62.0(3) ?
    C10 N1 C8 C9 . . . . 174.6(2) ?
    C10 N1 C13 C12 . . . . 35.9(3) ?
    C10 C11 C12 C13 . . . . 15.7(4) ?
    C11 C12 C13 N1 . . . . -31.8(4) ?
    C13 N1 C8 C7 . . . . 176.8(2) ?
    C13 N1 C8 C9 . . . . 53.5(3) ?
    C13 N1 C10 C11 . . . . -26.4(3) ?
    Cl1 C14 C15 C16 . . . . -178.1(2) ?
    Cl1 C14 C19 C18 . . . . 177.9(2) ?
    N2 C17 C18 C19 . . . . -179.7(3) ?
    C14 C15 C16 C17 . . . . 1.1(4) ?
    C14 C15 C16 C20 . . . . 179.7(3) ?
    C15 C14 C19 C18 . . . . -1.9(5) ?
    C15 C16 C17 N2 . . . . 179.7(2) ?
    C15 C16 C17 C18 . . . . -3.6(4) ?
    C15 C16 C20 O2 . . . . -160.7(3) ?
    C15 C16 C20 O3 . . . . 18.1(4) ?
    C16 C17 C18 C19 . . . . 3.5(4) ?
    C17 C16 C20 O2 . . . . 17.8(4) ?
    C17 C16 C20 O3 . . . . -163.4(2) ?
    C17 C18 C19 C14 . . . . -0.8(5) ?
    C19 C14 C15 C16 . . . . 1.7(5) ?
    C20 C16 C17 N2 . . . . 1.2(4) ?
    C20 C16 C17 C18 . . . . 177.9(2) ?
loop_
    _geom_hbond_atom_site_label_D
    _geom_hbond_atom_site_label_H
    _geom_hbond_atom_site_label_A
    _geom_hbond_site_symmetry_A
    _geom_hbond_distance_DH
    _geom_hbond_distance_HA
    _geom_hbond_distance_DA
    _geom_hbond_angle_DHA
    O1 H1 O3 3_566 0.82 1.84 2.652(3) 172
    N1 H1A O2 3_566 0.91 1.79 2.673(3) 162
    N2 H2A O1 1_455 0.87 2.36 3.137(3) 148
    N2 H2B O2 . 0.87 2.07 2.686(3) 126
_iucr_refine_instructions_details
;
TITL 201412277 in P212121 #19
REM reset to P212121 #19
CELL 1.54184 10.675583 11.55414 15.9228 90 90 90
ZERR 4 0.000304 0.000282 0.000438 0 0 0
LATT -1
SYMM 0.5-X,-Y,0.5+Z
SYMM 0.5+X,0.5-Y,-Z
SYMM -X,0.5+Y,0.5-Z
SFAC C H Cl N O
UNIT 80 100 4 8 12
EQIV $1 0.5+X,1.5-Y,1-Z
EQIV $2 -1+X,+Y,+Z
L.S. 4 0 0
PLAN  20
SIZE 0.2 0.18 0.16
TEMP 18
HTAB O1 O3_$1
HTAB N1 O2_$1
HTAB N2 O2
HTAB O1 O2_$1
HTAB N2 O1_$2
MORE -1
BOND $H
CONF
fmap 2
acta
REM <olex2.extras>
REM <HklSrc "%.\\201412277.hkl">
REM </olex2.extras>
WGHT    0.058300    0.038900
EXTI    0.001907
FVAR       7.39112
O1    5    0.770383    0.684992    0.700642    11.00000    0.05047    0.05232 =
         0.06390    0.01667    0.00421   -0.00109
AFIX 147
H1    2    0.732991    0.746451    0.694752    11.00000   -1.50000
AFIX   0
N1    4    0.500873    0.613243    0.694662    11.00000    0.04959    0.04507 =
         0.04231    0.00831   -0.00225   -0.01019
AFIX  13
H1A   2    0.531284    0.665929    0.657394    11.00000   -1.20000
AFIX   0
C1    1    0.932202    0.542238    0.782498    11.00000    0.05694    0.07262 =
         0.04907    0.00395   -0.00411    0.00001
AFIX  43
H1B   2    0.957585    0.587924    0.737524    11.00000   -1.20000
AFIX   0
C2    1    1.017676    0.471758    0.822282    11.00000    0.05729    0.08766 =
         0.06727   -0.00050   -0.00877    0.01023
AFIX  43
H2    2    1.099940    0.468906    0.803176    11.00000   -1.20000
AFIX   0
C3    1    0.982581    0.406063    0.889532    11.00000    0.07695    0.07462 =
         0.07621    0.00897   -0.02650    0.01152
AFIX  43
H3    2    1.040837    0.358734    0.916109    11.00000   -1.20000
AFIX   0
C4    1    0.860832    0.409925    0.917998    11.00000    0.09051    0.06743 =
         0.04973    0.01321   -0.01991   -0.00896
AFIX  43
H4    2    0.837298    0.365549    0.964101    11.00000   -1.20000
AFIX   0
C5    1    0.772942    0.479702    0.878269    11.00000    0.06661    0.06278 =
         0.04510    0.00533   -0.00431   -0.00627
AFIX  43
H5    2    0.690900    0.482376    0.897812    11.00000   -1.20000
AFIX   0
C6    1    0.808373    0.545527    0.809101    11.00000    0.05333    0.04828 =
         0.03976   -0.00217   -0.00536   -0.00438
C7    1    0.711610    0.619078    0.763525    11.00000    0.04657    0.04426 =
         0.04305    0.00011    0.00290   -0.00233
AFIX  13
H7    2    0.672233    0.671642    0.803975    11.00000   -1.20000
AFIX   0
C8    1    0.609237    0.540974    0.724225    11.00000    0.04787    0.04530 =
         0.04167    0.00680    0.00027   -0.00601
AFIX  13
H8    2    0.578850    0.487709    0.767573    11.00000   -1.20000
AFIX   0
C9    1    0.660892    0.469483    0.651384    11.00000    0.06228    0.05761 =
         0.05256   -0.00336    0.00252   -0.00350
AFIX 137
H9A   2    0.599527    0.413500    0.634296    11.00000   -1.50000
H9B   2    0.735729    0.430340    0.669011    11.00000   -1.50000
H9C   2    0.679895    0.519664    0.605051    11.00000   -1.50000
AFIX   0
C10   1    0.434926    0.679161    0.763263    11.00000    0.05353    0.06337 =
         0.05405   -0.00083    0.00044   -0.00026
AFIX  23
H10A  2    0.474860    0.753531    0.772318    11.00000   -1.20000
H10B  2    0.436863    0.635857    0.815436    11.00000   -1.20000
AFIX   0
C11   1    0.301376    0.695430    0.733740    11.00000    0.05519    0.09760 =
         0.08288    0.00280   -0.00531    0.00797
AFIX  23
H11A  2    0.243136    0.667463    0.775865    11.00000   -1.20000
H11B  2    0.284449    0.776711    0.723558    11.00000   -1.20000
AFIX   0
C12   1    0.287552    0.626966    0.653539    11.00000    0.06288    0.07607 =
         0.10781   -0.00269   -0.02880   -0.00985
AFIX  23
H12A  2    0.287841    0.678044    0.605194    11.00000   -1.20000
H12B  2    0.209883    0.583401    0.653776    11.00000   -1.20000
AFIX   0
C13   1    0.398977    0.546203    0.651068    11.00000    0.05950    0.05451 =
         0.07160   -0.00048   -0.01771   -0.01271
AFIX  23
H13A  2    0.381047    0.474625    0.680545    11.00000   -1.20000
H13B  2    0.422360    0.528335    0.593647    11.00000   -1.20000
AFIX   0
CL1   3    0.329063    0.261271    0.503245    11.00000    0.10985    0.07897 =
         0.10836    0.02374    0.02356    0.04797
O2    5    0.040162    0.720364    0.418914    11.00000    0.08162    0.05348 =
         0.05284    0.01382    0.01424    0.01447
O3    5    0.158357    0.615583    0.333454    11.00000    0.08586    0.05292 =
         0.04523    0.00431    0.01541    0.00284
N2    4   -0.076258    0.605089    0.542889    11.00000    0.05771    0.06259 =
         0.05204    0.00525    0.00975    0.00226
AFIX   7
H2A   2   -0.098170    0.607117    0.595560    11.00000   -1.20000
H2B   2   -0.052182    0.674517    0.528641    11.00000   -1.20000
AFIX   0
C14   1    0.206688    0.361128    0.513051    11.00000    0.06183    0.04825 =
         0.06171    0.00263   -0.00028    0.00996
C15   1    0.197307    0.450794    0.457170    11.00000    0.05711    0.04729 =
         0.04680   -0.00118    0.00559   -0.00028
AFIX  43
H15   2    0.254712    0.456465    0.413431    11.00000   -1.20000
AFIX   0
C16   1    0.103655    0.533258    0.464718    11.00000    0.04822    0.04109 =
         0.03828   -0.00398   -0.00272   -0.00633
C17   1    0.018168    0.525470    0.531947    11.00000    0.04484    0.04464 =
         0.03966   -0.00054   -0.00528   -0.00691
C18   1    0.027735    0.429480    0.585995    11.00000    0.05459    0.05616 =
         0.05112    0.00777    0.00544   -0.01263
AFIX  43
H18   2   -0.030731    0.420625    0.628814    11.00000   -1.20000
AFIX   0
C19   1    0.120324    0.349153    0.577304    11.00000    0.07538    0.04736 =
         0.06068    0.01471   -0.00088   -0.00289
AFIX  43
H19   2    0.125425    0.286911    0.614179    11.00000   -1.20000
AFIX   0
C20   1    0.099647    0.630021    0.401057    11.00000    0.05076    0.04679 =
         0.03982    0.00119   -0.00031   -0.00266
HKLF 4
REM  201412277 in P212121 #19
REM R1 =  0.0438 for   2805 Fo > 4sig(Fo)  and  0.0504 for all   3173 data
REM    239 parameters refined using      0 restraints
END
WGHT      0.0582      0.0388
REM Highest difference peak  0.157,  deepest hole -0.181,  1-sigma level  0.035
Q1    1  -0.0915  0.6573  0.5032  11.00000  0.05    0.16
Q2    1   0.0187  0.6704  0.3838  11.00000  0.05    0.16
Q3    1   0.3550  0.2833  0.4542  11.00000  0.05    0.15
Q4    1   0.1465  0.6868  0.3002  11.00000  0.05    0.14
Q5    1   0.3711  0.3190  0.4716  11.00000  0.05    0.14
Q6    1   0.8560  0.5205  0.7700  11.00000  0.05    0.13
Q7    1   0.2609  0.3170  0.5058  11.00000  0.05    0.13
Q8    1   0.2499  0.2639  0.4999  11.00000  0.05    0.13
Q9    1   0.5559  0.4236  0.8090  11.00000  0.05    0.13
Q10   1   0.7589  0.5707  0.7883  11.00000  0.05    0.12
Q11   1   0.1971  0.3833  0.4691  11.00000  0.05    0.12
Q12   1  -0.1503  0.6040  0.5802  11.00000  0.05    0.12
Q13   1   0.7864  0.5426  0.8558  11.00000  0.05    0.12
Q14   1   0.4652  0.1641  0.5422  11.00000  0.05    0.11
Q15   1   0.5581  0.5169  0.7818  11.00000  0.05    0.11
Q16   1   0.0237  0.5103  0.4735  11.00000  0.05    0.11
Q17   1   0.5007  0.7016  0.8011  11.00000  0.05    0.11
Q18   1  -0.0088  0.6070  0.5481  11.00000  0.05    0.11
Q19   1   0.1591  0.3346  0.5161  11.00000  0.05    0.11
Q20   1   0.8795  0.7283  0.6772  11.00000  0.05    0.10
REM The information below was added by Olex2.
REM
REM R1 = 0.0438 for 2805 Fo > 4sig(Fo) and 0.0504 for all 4997 data
REM n/a parameters refined using n/a restraints
REM Highest difference peak 0.16, deepest hole -0.18
REM Mean Shift 0, Max Shift -0.001.
REM +++ Tabular Listing of Refinement Information +++
REM R1_all = 0.0504
REM R1_gt = 0.0438
REM wR_ref = 0.1211
REM GOOF = 1.033
REM Shift_max = -0.001
REM Shift_mean = 0
REM Reflections_all = 4997
REM Reflections_gt = 2805
REM Parameters = n/a
REM Hole = -0.18
REM Peak = 0.16
REM Flack = -0.01(3)
;
