# Supplementary material for: Crystal structure of 1-[(1S,2R)-2-hydroxy-1-methyl-2-phenyl­eth­yl]pyrrolidinium 2-amino-5-chloro­benzoate
Source: Acta Crystallogr E Crystallogr Commun. 2015 Jul 17;71(Pt 8):o584–5. doi: 10.1107/S2056989015013389 (PMC4571409; doi:10.1107/S2056989015013389)
Supplement: Supplementary file 2 [file e-71-0o584-Isup2.hkl]

# 
# h,k,l, Fc-squared, Fo-squared, sigma(Fo-squared) and status flag 
# 
data_I
_shelx_title '201412277 in P212121 '
_shelx_refln_list_code          4
_shelx_F_calc_maximum      152.76 
_exptl_crystal_F_000       800.00 
_reflns_d_resolution_high  0.8092 
 
loop_ 
 _symmetry_equiv_pos_as_xyz 
 'x, y, z' 
 '-x+1/2, -y, z+1/2' 
 'x+1/2, -y+1/2, -z' 
 '-x, y+1/2, -z+1/2' 
 
_cell_length_a    10.6756 
_cell_length_b    11.5541 
_cell_length_c    15.9228 
_cell_angle_alpha  90.000 
_cell_angle_beta   90.000 
_cell_angle_gamma  90.000 
 
_shelx_F_squared_multiplier     1.000 
 
loop_ 
 _refln_index_h 
 _refln_index_k 
 _refln_index_l 
 _refln_F_squared_calc 
 _refln_F_squared_meas 
 _refln_F_squared_sigma 
 _refln_observed_status 
   2   0   0      208.96      231.37      6.32 o 
   4   0   0      511.07      519.68     24.40 o 
   6   0   0      319.81      348.72     26.14 o 
   8   0   0       54.08       34.74      9.47 o 
  10   0   0      378.59      369.12     17.17 o 
  12   0   0        1.06        1.37      2.07 o 
   1   1   0       20.56       16.86      1.30 o 
   2   1   0      251.29      262.97      7.79 o 
   3   1   0      936.24      898.26     14.20 o 
   4   1   0      391.74      372.83     10.20 o 
   5   1   0        8.53        2.31      5.82 o 
   6   1   0      449.79      433.39     20.41 o 
   7   1   0       22.56       23.78      8.13 o 
   8   1   0      707.05      698.09     45.62 o 
   9   1   0       19.16       16.03      2.23 o 
  10   1   0       11.40       11.63      3.59 o 
  11   1   0      144.77      147.83      7.79 o 
  12   1   0       16.72       17.81      3.04 o 
   0   2   0     7809.64     7263.38     64.00 o 
   1   2   0     2282.96     2159.11     21.96 o 
   2   2   0     3479.20     3413.16     29.81 o 
   3   2   0      268.24      276.42      8.66 o 
   4   2   0       57.71       57.82      4.72 o 
   5   2   0     2322.58     2440.58     89.35 o 
   6   2   0       61.14       90.85     14.55 o 
   7   2   0        1.01       11.06      6.53 o 
   8   2   0      222.94      199.78     25.90 o 
   9   2   0      324.14      317.85      9.66 o 
  10   2   0      161.14      184.85      9.21 o 
  11   2   0        2.27        1.30      1.63 o 
  12   2   0        1.61        0.04      1.40 o 
   1   3   0     4816.63     4830.76     35.94 o 
   2   3   0     1838.04     1830.67     18.94 o 
   3   3   0      195.70      184.93      6.67 o 
   4   3   0        2.64        1.83      3.36 o 
   5   3   0      549.29      547.74     33.16 o 
   6   3   0      879.01      963.56     48.34 o 
   7   3   0       62.95       62.22     13.94 o 
   8   3   0       70.37       68.16     15.17 o 
   9   3   0       48.77       47.32      4.85 o 
  10   3   0      127.96      117.99      7.40 o 
  11   3   0       31.25       27.97      3.56 o 
  12   3   0        0.65        0.55      1.65 o 
   0   4   0        4.50        5.18      1.28 o 
   1   4   0      323.60      355.28      9.35 o 
   2   4   0       66.91       54.77      4.80 o 
   3   4   0      430.38      441.07     16.64 o 
   4   4   0       17.22       15.88      6.25 o 
   5   4   0      228.81      227.39     22.38 o 
   6   4   0      152.18      120.53     18.33 o 
   7   4   0      221.43      215.18     26.00 o 
   8   4   0       60.33       46.39      3.78 o 
   9   4   0      157.51      145.99      8.32 o 
  10   4   0       25.70       24.18      3.65 o 
  11   4   0       26.25       29.50      3.58 o 
  12   4   0        6.42       12.82      2.83 o 
   1   5   0       28.51       27.69      3.07 o 
   2   5   0      418.06      486.36     25.98 o 
   3   5   0     2388.48     2456.96     46.28 o 
   4   5   0       68.62       60.06     11.43 o 
   5   5   0       44.46       49.43     10.73 o 
   6   5   0        6.16       18.62      8.19 o 
   7   5   0      140.85      141.29     21.20 o 
   8   5   0        9.25        8.06      2.24 o 
   9   5   0        2.07        3.51      2.06 o 
  10   5   0       25.95       19.25      3.11 o 
  11   5   0        4.25        2.70      1.57 o 
  12   5   0        3.19        3.33      1.56 o 
   0   6   0      405.13      449.94     29.69 o 
   1   6   0      395.71      407.65     20.07 o 
   2   6   0      171.51      147.97     21.03 o 
   3   6   0        4.42       -0.39      2.29 o 
   4   6   0       38.65       27.26      8.09 o 
   5   6   0      853.08      802.65     46.39 o 
   6   6   0      530.41      466.79     37.78 o 
   7   6   0       23.18       16.93      2.95 o 
   8   6   0       57.10       52.13      7.30 o 
   9   6   0        0.07        0.09      1.49 o 
  10   6   0        0.03       -0.96      1.37 o 
  11   6   0       19.81       17.65      3.41 o 
   1   7   0       27.57       21.44      5.54 o 
   2   7   0     2011.63     2013.75     74.93 o 
   3   7   0        0.71       -5.00      6.07 o 
   4   7   0     1058.76     1071.68     58.81 o 
   5   7   0        6.00        6.65      3.22 o 
   6   7   0      350.28      327.92     11.62 o 
   7   7   0      109.49      111.46      7.07 o 
   8   7   0       40.28       37.57      4.25 o 
   9   7   0       16.23       12.88      2.61 o 
  10   7   0       35.94       32.11      3.83 o 
  11   7   0       14.09       12.43      2.65 o 
   0   8   0      393.89      326.93     30.66 o 
   1   8   0       78.51       53.33     12.26 o 
   2   8   0       58.20       48.99     12.58 o 
   3   8   0      172.13      170.01     24.11 o 
   4   8   0       11.32        4.71      5.38 o 
   5   8   0       78.60       80.37      6.05 o 
   6   8   0      151.85      148.66      8.43 o 
   7   8   0        7.93        7.72      2.24 o 
   8   8   0        6.58        4.53      2.80 o 
   9   8   0        7.01        7.28      1.91 o 
  10   8   0        4.85        4.78      2.42 o 
   1   9   0       49.42       63.22     15.11 o 
   2   9   0       92.14       86.80     17.56 o 
   3   9   0        1.44        0.93      2.49 o 
   4   9   0        2.38        2.17      1.71 o 
   5   9   0      108.84       96.37      5.52 o 
   6   9   0       19.78       17.72      3.36 o 
   7   9   0       42.58       47.19      6.95 o 
   8   9   0       27.28       25.95      4.91 o 
   9   9   0       19.08       22.84      4.11 o 
   0  10   0      178.48      184.39     12.88 o 
   1  10   0      458.08      460.71     14.21 o 
   2  10   0       97.19      106.97     10.11 o 
   3  10   0        8.71        6.46      1.76 o 
   4  10   0      115.00      103.76      5.81 o 
   5  10   0       97.59       92.04      6.66 o 
   6  10   0        1.76        2.74      2.68 o 
   7  10   0      125.03      125.06      6.84 o 
   8  10   0       42.86       44.58      5.43 o 
   9  10   0      130.22      148.74      7.64 o 
   1  11   0      252.16      256.34      8.68 o 
   2  11   0       35.99       36.64      4.38 o 
   3  11   0       14.57       10.56      2.71 o 
   4  11   0       32.80       33.80      5.36 o 
   5  11   0        1.47        2.96      2.61 o 
   6  11   0        8.57       10.92      3.47 o 
   7  11   0        2.77        3.30      1.89 o 
   0  12   0      350.71      377.08     17.57 o 
   1  12   0        0.15        0.83      1.62 o 
   2  12   0        0.27        1.70      1.52 o 
   3  12   0        8.35        9.17      2.46 o 
   4  12   0        6.57        8.47      3.17 o 
   5  12   0        3.00        3.48      2.36 o 
   6  12   0        5.45        4.92      2.02 o 
   1  13   0       39.99       40.10      4.76 o 
   2  13   0        8.86       11.14      2.84 o 
   3  13   0        0.01       -1.67      1.80 o 
   4  13   0       61.89       70.48      6.12 o 
   1   0   1     2891.47     3114.59     33.99 o 
   2   0   1     3718.36     3708.16     30.19 o 
   3   0   1     3429.62     3172.83     38.49 o 
   4   0   1      348.87      333.45     10.65 o 
   5   0   1       42.72       42.04      5.71 o 
   6   0   1       37.61       59.35      7.71 o 
   7   0   1        0.07        3.37      2.65 o 
   8   0   1       21.83       19.62      9.12 o 
   9   0   1        4.43        5.50      1.63 o 
  10   0   1      222.14      244.49     13.46 o 
  11   0   1       40.20       34.53      3.99 o 
  12   0   1       47.83       61.00      6.89 o 
  13   0   1        3.74        6.46      1.92 o 
 -13   1   1       11.03        8.33      2.10 o 
 -12   1   1       15.42       14.71      2.47 o 
 -11   1   1        7.84        7.49      2.24 o 
 -10   1   1       41.81       39.70      4.72 o 
  -9   1   1       47.07       42.75      6.19 o 
  -8   1   1      212.91      252.46     27.61 o 
  -7   1   1      160.24      166.55     21.12 o 
  -6   1   1      777.97      765.12     27.19 o 
  -5   1   1       62.96       76.39      7.66 o 
  -4   1   1      502.62      505.85     15.66 o 
  -3   1   1      106.84      101.39      6.44 o 
  -2   1   1     7515.33     7519.06    124.85 o 
  -1   1   1     2101.81     2252.21     18.04 o 
   0   1   1      214.51      248.89      9.38 o 
   2   1   1     7269.59     7251.62    143.32 o 
   3   1   1      110.55       98.64      3.33 o 
   4   1   1      506.51      512.44     23.81 o 
   5   1   1       63.00       62.67      6.96 o 
   6   1   1      843.36      863.92     29.36 o 
   7   1   1      163.88      150.27     19.74 o 
   8   1   1      238.52      251.01     27.40 o 
   9   1   1       47.53       46.75      4.46 o 
  10   1   1       43.83       46.99      4.74 o 
  11   1   1        8.15       10.66      3.36 o 
  12   1   1       13.04       17.66      2.56 o 
  13   1   1       10.95       10.00      2.12 o 
 -12   2   1       16.13       15.41      2.38 o 
 -11   2   1        0.48       -1.41      1.57 o 
 -10   2   1       95.03       94.04      8.72 o 
  -9   2   1       82.70       72.00      4.72 o 
  -8   2   1      130.22      115.28     19.65 o 
  -7   2   1       77.81       91.50     16.91 o 
  -6   2   1      543.60      494.37     34.09 o 
  -5   2   1     1013.19     1129.99     45.94 o 
  -4   2   1     5846.32     5720.79     46.09 o 
  -3   2   1     1854.53     1763.57     27.90 o 
  -2   2   1     5749.05     5752.68    104.10 o 
  -1   2   1     2703.68     2742.18     31.36 o 
   0   2   1     4297.56     3943.86     43.01 o 
   1   2   1     2741.16     2663.23     20.80 o 
   2   2   1     5488.21     5562.01     59.78 o 
   3   2   1     1881.47     1769.33     20.50 o 
   4   2   1     5559.65     5564.39     73.99 o 
   5   2   1      977.87     1123.88     38.15 o 
   6   2   1      528.65      472.29     32.73 o 
   7   2   1       76.04       66.38     13.83 o 
   8   2   1      110.39      129.84     20.52 o 
   9   2   1       79.70       75.26      5.88 o 
  10   2   1       80.88       71.90      5.78 o 
  11   2   1        0.55        0.76      1.40 o 
  12   2   1       15.61       14.90      2.38 o 
 -12   3   1       47.17       49.37      5.55 o 
 -11   3   1       11.43        9.26      2.44 o 
 -10   3   1       33.84       25.14      3.61 o 
  -9   3   1       53.33       51.39      4.08 o 
  -8   3   1       41.34       77.14     16.81 o 
  -7   3   1      232.73      232.58     26.66 o 
  -6   3   1      222.94      228.79     24.21 o 
  -5   3   1      108.75      108.79     15.31 o 
  -4   3   1     1452.23     1353.96     47.58 o 
  -3   3   1      936.61      943.84     20.60 o 
  -2   3   1     1260.88     1283.47     33.33 o 
  -1   3   1      889.17      884.28     18.50 o 
   0   3   1     7974.07     7274.24     58.02 o 
   1   3   1      910.14      873.30     18.73 o 
   2   3   1     1088.29     1105.09     15.99 o 
   3   3   1      898.53      909.69     38.30 o 
   4   3   1     1440.01     1385.09     47.40 o 
   5   3   1      110.45      109.56     15.23 o 
   6   3   1      270.25      242.43     24.40 o 
   7   3   1      240.51      202.43     24.39 o 
   8   3   1       31.61       38.67     12.36 o 
   9   3   1       57.85       56.08      5.18 o 
  10   3   1       32.53       27.04      3.71 o 
  11   3   1       11.10        9.99      2.30 o 
  12   3   1       47.52       57.69      5.52 o 
 -12   4   1        3.58        1.75      1.72 o 
 -11   4   1        4.35        3.28      2.02 o 
 -10   4   1       50.74       48.11      6.46 o 
  -9   4   1       44.00       43.71      3.86 o 
  -8   4   1       53.23       49.71      4.76 o 
  -7   4   1      102.86      151.87     21.99 o 
  -6   4   1      145.09      153.48     20.58 o 
  -5   4   1     1088.44     1075.26     49.53 o 
  -4   4   1     2170.80     2254.21     64.57 o 
  -3   4   1       81.76       87.06      6.18 o 
  -2   4   1     1652.93     1565.94     46.00 o 
  -1   4   1      334.27      369.42     11.32 o 
   0   4   1      572.66      495.62     11.37 o 
   1   4   1      311.39      344.26      9.79 o 
   2   4   1     1518.90     1498.39     36.54 o 
   3   4   1       82.30       95.57      9.43 o 
   4   4   1     2010.82     2135.84     62.29 o 
   5   4   1     1151.52     1114.91     49.94 o 
   6   4   1      147.47      154.10     20.18 o 
   7   4   1      104.14      131.77     19.93 o 
   8   4   1       57.00       55.25      5.08 o 
   9   4   1       38.57       38.90      4.46 o 
  10   4   1       60.69       58.28      5.23 o 
  11   4   1        4.94        4.07      1.76 o 
  12   4   1        3.80        1.06      1.30 o 
 -12   5   1       17.28       18.95      3.07 o 
 -11   5   1        1.59        2.71      1.51 o 
 -10   5   1       10.73       10.53      2.67 o 
  -9   5   1       51.13       48.12      4.97 o 
  -8   5   1      357.90      337.53      9.99 o 
  -7   5   1       75.35       94.27     17.56 o 
  -6   5   1      807.95      750.90     47.21 o 
  -5   5   1      313.62      317.19     28.14 o 
  -4   5   1        6.17        4.11      4.02 o 
  -3   5   1     1091.37     1251.69     31.88 o 
  -2   5   1     1203.99     1250.85     53.36 o 
  -1   5   1      151.20      171.12     10.14 o 
   0   5   1      444.87      414.56     17.95 o 
   1   5   1      172.90      178.96      9.28 o 
   2   5   1     1245.45     1274.37     24.77 o 
   3   5   1     1133.11     1232.05     45.24 o 
   4   5   1       10.83       27.85      7.75 o 
   5   5   1      320.02      258.86     25.01 o 
   6   5   1      890.22      835.76     48.54 o 
   7   5   1       61.00       58.13     13.52 o 
   8   5   1      382.83      368.94     12.74 o 
   9   5   1       48.95       52.20      5.04 o 
  10   5   1       11.10       11.98      2.60 o 
  11   5   1        1.76        4.80      2.47 o 
 -11   6   1       15.84       14.31      3.54 o 
 -10   6   1       33.75       31.48      3.78 o 
  -9   6   1       43.79       41.65      4.54 o 
  -8   6   1       44.07       34.23      4.18 o 
  -7   6   1        0.59        1.16      2.07 o 
  -6   6   1      179.39      189.21     24.34 o 
  -5   6   1      341.07      334.22     30.13 o 
  -4   6   1     1002.61     1017.35     48.26 o 
  -3   6   1      590.84      651.51     29.70 o 
  -2   6   1      709.11      655.01     35.57 o 
  -1   6   1       82.41       81.24     17.89 o 
   0   6   1      334.61      347.91     18.61 o 
   1   6   1       66.06       74.41      8.58 o 
   2   6   1      647.95      698.95     28.06 o 
   3   6   1      584.40      601.59     25.36 o 
   4   6   1     1139.62     1145.47     50.48 o 
   5   6   1      321.74      308.35     28.52 o 
   6   6   1      161.68      174.85     22.86 o 
   7   6   1        1.16        0.21      4.12 o 
   8   6   1       37.28       40.21      4.55 o 
   9   6   1       50.49       42.07      4.46 o 
  10   6   1       31.94       29.99      3.54 o 
  11   6   1       17.00       15.26      3.04 o 
 -11   7   1       12.23        9.91      2.46 o 
 -10   7   1        6.65        6.09      1.83 o 
  -9   7   1       13.21       10.64      2.51 o 
  -8   7   1        4.33       13.97     15.81 o 
  -7   7   1      106.29      105.07      6.94 o 
  -6   7   1       24.18       25.75      5.68 o 
  -5   7   1      126.99      114.19     18.55 o 
  -2   7   1      182.03      184.35     15.38 o 
  -1   7   1       89.93       93.76     10.74 o 
   0   7   1       10.37        2.87      3.27 o 
   1   7   1       80.66       81.90      9.97 o 
   2   7   1      155.96      124.27     18.93 o 
   3   7   1      618.52      634.28     43.60 o 
   4   7   1       43.66       54.92     14.18 o 
   5   7   1      128.33      106.38     13.10 o 
   6   7   1       38.76       33.59      5.68 o 
   7   7   1       98.43       92.41      6.40 o 
   8   7   1        2.85        4.61      1.91 o 
   9   7   1        9.44       10.06      2.30 o 
  10   7   1        6.58        6.47      2.77 o 
  11   7   1       11.76       13.05      2.54 o 
 -10   8   1       28.95       26.79      4.08 o 
  -9   8   1       30.53       34.71      3.67 o 
  -8   8   1       32.86       38.51      6.30 o 
  -7   8   1        1.26        1.06      1.48 o 
  -6   8   1      103.29       99.66      6.83 o 
  -5   8   1      341.07      306.04     10.28 o 
  -4   8   1      146.29      168.27     24.85 o 
  -3   8   1      422.98      459.14     39.22 o 
  -2   8   1       61.98       66.83     10.04 o 
  -1   8   1      114.83      104.59     12.15 o 
   0   8   1      170.43      139.46     14.24 o 
   1   8   1      133.86      151.83     21.77 o 
   2   8   1       47.33       32.23     10.61 o 
   3   8   1      420.26      361.43     34.84 o 
   4   8   1      129.11      115.85     20.30 o 
   5   8   1      299.72      272.42     10.81 o 
   6   8   1      110.22      114.46      7.24 o 
   7   8   1        1.07        3.43      1.81 o 
   8   8   1       35.38       32.19      5.56 o 
   9   8   1       34.13       39.20      5.46 o 
  10   8   1       28.16       23.52      3.60 o 
 -10   9   1        1.97        4.47      1.67 o 
  -9   9   1       18.82       25.52      4.30 o 
  -8   9   1      112.87      104.25      9.32 o 
  -7   9   1       63.65       60.07      5.23 o 
  -6   9   1      164.06      166.32      8.86 o 
  -5   9   1       74.48       68.65      6.14 o 
  -4   9   1       10.07        9.66      2.17 o 
  -3   9   1      208.26      221.49     13.43 o 
  -2   9   1      372.13      367.22     11.90 o 
  -1   9   1        7.59       10.54      4.94 o 
   0   9   1       69.77       68.99     10.89 o 
   1   9   1        4.29       23.75      9.81 o 
   2   9   1      370.37      366.34     36.39 o 
   3   9   1      235.91      244.82     10.46 o 
   4   9   1        9.55       10.35      2.63 o 
   5   9   1       73.60       82.25      6.28 o 
   6   9   1      150.18      144.24     13.35 o 
   7   9   1       64.68       59.37      5.66 o 
   8   9   1      103.43      103.20      8.94 o 
   9   9   1       14.29       18.94      3.47 o 
  -9  10   1        6.79        7.96      2.31 o 
  -8  10   1       43.36       42.14      5.51 o 
  -7  10   1        2.84        2.49      1.75 o 
  -6  10   1        6.99        8.25      2.49 o 
  -5  10   1      136.53      127.86      7.79 o 
  -4  10   1       35.25       36.75      3.59 o 
  -3  10   1      101.64       98.45      5.66 o 
  -2  10   1       26.22       23.42      2.85 o 
  -1  10   1       14.01       13.12      2.23 o 
   0  10   1       41.03       41.49      4.55 o 
   1  10   1       10.60       13.15      2.87 o 
   2  10   1       34.21       38.61      6.27 o 
   3  10   1      100.84       95.78      9.71 o 
   4  10   1       26.98       27.96     10.56 o 
   5  10   1      155.58      139.22      6.56 o 
   6  10   1       10.80       10.49      2.50 o 
   7  10   1        1.79        1.84      1.55 o 
   8  10   1       43.60       41.85      5.11 o 
  -6  11   1       18.85       18.10      2.79 o 
  -5  11   1        2.87        0.11      2.42 o 
  -4  11   1       11.41        8.91      3.38 o 
  -3  11   1       17.11       20.83      3.32 o 
  -2  11   1        9.82        8.80      1.93 o 
  -1  11   1       24.07       25.51      2.94 o 
   0  11   1      693.11      723.81     14.36 o 
   1  11   1       28.23       28.23      3.07 o 
   2  11   1        8.76        6.48      3.48 o 
   3  11   1       13.68       12.60      2.78 o 
   4  11   1       11.79       16.81      4.29 o 
   5  11   1        2.72        2.89      2.43 o 
   6  11   1       20.65       20.70      4.33 o 
   7  11   1       11.72       14.73      3.08 o 
  -5  12   1       67.31       62.60      6.50 o 
  -4  12   1       55.08       65.76      7.06 o 
  -3  12   1       21.27       30.62      5.20 o 
  -2  12   1       55.90       60.29      7.35 o 
  -1  12   1      101.78       97.87      5.12 o 
   0  12   1       28.15       22.62      5.82 o 
   1  12   1       93.33       89.14      4.88 o 
   2  12   1       53.20       49.68      7.15 o 
   3  12   1       23.37       24.74      3.42 o 
   4  12   1       61.51       61.89      6.90 o 
   5  12   1       67.39       60.70      6.33 o 
   6  12   1       23.28       24.06      3.63 o 
  -3  13   1       29.11       25.27      4.03 o 
  -2  13   1       14.08       12.94      3.05 o 
  -1  13   1        5.44        9.54      2.70 o 
   0  13   1       27.19       29.51      4.76 o 
   1  13   1        7.04        7.77      1.86 o 
   2  13   1       17.15       22.35      2.90 o 
   3  13   1       26.18       32.75      4.48 o 
   4  13   1        7.61        8.69      2.60 o 
   5  13   1        0.65       -0.34      1.23 o 
   0   0   2       74.29       69.64      7.67 o 
   1   0   2       89.63       73.97      3.68 o 
   2   0   2      288.07      313.88     15.16 o 
   3   0   2      950.92      909.16     22.02 o 
   4   0   2     1563.24     1656.73     26.77 o 
   5   0   2       13.25        3.40      3.42 o 
   6   0   2      441.34      464.20     21.78 o 
   7   0   2        3.80        6.17      3.72 o 
   8   0   2       20.70       19.91      7.54 o 
   9   0   2        0.01        0.64      1.17 o 
  10   0   2        3.19        3.09      1.73 o 
  11   0   2       50.33       44.16      4.50 o 
  12   0   2        0.81        2.18      1.24 o 
  13   0   2        7.30       11.37      2.36 o 
 -13   1   2       11.93       10.27      2.18 o 
 -12   1   2        1.61        2.44      1.45 o 
 -11   1   2       99.37      102.79      6.51 o 
 -10   1   2       15.78       14.55      2.82 o 
  -9   1   2       20.79       22.25      2.73 o 
  -8   1   2       75.43       90.14     17.67 o 
  -7   1   2        5.79       17.25      8.11 o 
  -6   1   2      339.88      363.21     19.03 o 
  -5   1   2       70.89       67.85      7.34 o 
  -4   1   2      348.46      326.46     13.28 o 
  -3   1   2       24.99       15.70      4.46 o 
  -2   1   2     3461.09     3443.10     36.48 o 
  -1   1   2     6922.96     6943.31     46.49 o 
   0   1   2      141.34      221.32      6.14 o 
   1   1   2     6902.90     6649.70    102.03 o 
   2   1   2     3287.90     3206.44     26.32 o 
   3   1   2       24.62       23.03      3.34 o 
   4   1   2      315.06      327.76     15.05 o 
   5   1   2       72.42      101.40     12.79 o 
   6   1   2      343.82      336.79     18.48 o 
   7   1   2        5.61        2.21      9.05 o 
   8   1   2       67.16       90.27     16.60 o 
   9   1   2       20.10       13.36      2.75 o 
  10   1   2       15.93       19.75      2.56 o 
  11   1   2      100.47      104.03      8.91 o 
  12   1   2        1.47        0.35      2.58 o 
  13   1   2       11.83       15.51      2.66 o 
 -12   2   2        3.33        4.98      1.31 o 
 -11   2   2       30.57       26.61      4.13 o 
 -10   2   2       55.29       60.69      5.07 o 
  -9   2   2       29.79       27.31      3.09 o 
  -8   2   2       87.28       68.67     15.64 o 
  -7   2   2        7.10        0.43      3.95 o 
  -6   2   2      404.67      359.18     29.86 o 
  -5   2   2     1462.82     1644.22     57.28 o 
  -4   2   2     1348.21     1336.09     66.74 o 
  -3   2   2     1351.31     1364.73     27.74 o 
  -2   2   2     8754.41     8831.20     47.80 o 
  -1   2   2     2181.87     2236.26     26.96 o 
   0   2   2     1595.67     1738.06     22.02 o 
   1   2   2     2204.07     2203.77     18.97 o 
   2   2   2     9214.66     9128.17     67.11 o 
   3   2   2     1358.68     1295.09     26.11 o 
   4   2   2     1335.94     1354.43     38.32 o 
   5   2   2     1461.66     1606.01     47.16 o 
   6   2   2      413.73      365.27     29.05 o 
   7   2   2        8.67        5.27      4.53 o 
   8   2   2       77.72       74.32     15.44 o 
   9   2   2       29.21       31.32      5.58 o 
  10   2   2       57.57       69.84      5.70 o 
  11   2   2       29.87       30.91      5.05 o 
  12   2   2        3.05        0.21      2.11 o 
 -12   3   2        6.10        4.91      1.27 o 
 -11   3   2       11.01        9.68      3.35 o 
 -10   3   2       16.77       16.07      2.69 o 
  -9   3   2      108.72      120.13      7.59 o 
  -8   3   2        8.54       23.87      9.67 o 
  -7   3   2       39.01       39.84     12.03 o 
  -6   3   2      493.92      485.65     35.63 o 
  -5   3   2       87.01      125.89     16.92 o 
  -4   3   2     2315.48     2501.82     66.44 o 
  -3   3   2     1807.68     1973.41     43.75 o 
  -2   3   2     4534.62     4565.47     41.85 o 
  -1   3   2       68.58       69.28      5.99 o 
   0   3   2      516.00      452.74     10.57 o 
   1   3   2       72.47       67.45      5.13 o 
   2   3   2     4815.54     4757.02     36.97 o 
   6   3   2      504.08      431.61     32.78 o 
   7   3   2       41.28       36.40     11.22 o 
   8   3   2        3.72        9.84      7.10 o 
   9   3   2      113.53      120.43      7.38 o 
  10   3   2       22.17       23.81      3.59 o 
  11   3   2        9.45       13.60      3.55 o 
 -12   4   2        2.63        3.47      1.42 o 
 -11   4   2       23.20       22.74      3.27 o 
 -10   4   2        2.26        3.34      1.87 o 
  -9   4   2      433.12      409.66     15.32 o 
  -8   4   2       24.23       22.27      2.74 o 
  -7   4   2       73.22       58.65     13.73 o 
  -6   4   2     1008.43     1023.52     53.67 o 
  -5   4   2      192.14      192.85     21.59 o 
  -4   4   2      384.29      471.57     30.21 o 
  -3   4   2      254.17      271.04     14.44 o 
  -2   4   2      367.32      351.27     12.26 o 
  -1   4   2      238.65      230.36     11.29 o 
   0   4   2     1421.82     1311.79     38.32 o 
   1   4   2      239.71      227.70     14.03 o 
   2   4   2      339.48      322.57     13.22 o 
   5   4   2      184.79      202.30     21.36 o 
   6   4   2      954.43      950.19     50.54 o 
   7   4   2       88.72       72.95     15.09 o 
   8   4   2       15.66       18.94      3.09 o 
   9   4   2      425.31      415.59     13.63 o 
  10   4   2        2.54        2.24      1.65 o 
  11   4   2       22.68       19.30      3.63 o 
 -12   5   2        7.94        7.84      2.21 o 
 -11   5   2       20.78       22.16      5.02 o 
 -10   5   2       24.82       26.01      3.63 o 
  -9   5   2       79.46       80.21      6.22 o 
  -8   5   2       75.20       71.44      4.76 o 
  -7   5   2      113.28      107.28     18.77 o 
  -6   5   2      157.90      126.67     19.87 o 
  -5   5   2      269.65      232.90     24.50 o 
  -4   5   2     1051.02     1185.03     50.42 o 
  -3   5   2      736.29      741.60     25.64 o 
  -2   5   2     2649.13     2806.74     97.84 o 
  -1   5   2      617.75      624.96     32.80 o 
   0   5   2        5.39       -0.80      2.06 o 
   1   5   2      618.10      642.63     18.17 o 
   2   5   2     2746.03     2919.99     75.68 o 
   3   5   2      720.37      699.34     38.72 o 
   4   5   2      925.13     1023.50     46.17 o 
   5   5   2      240.40      211.69     22.93 o 
   6   5   2      150.71      126.55     19.05 o 
   7   5   2      120.41       87.36     16.53 o 
   8   5   2       69.51       78.95      5.96 o 
   9   5   2       83.83       82.74      6.18 o 
  10   5   2       22.33       20.80      6.83 o 
 -11   6   2        1.54        2.31      1.46 o 
 -10   6   2       19.97       18.15      3.01 o 
  -9   6   2       15.12       19.11      3.28 o 
  -8   6   2      142.71      138.46     11.76 o 
  -7   6   2      313.41      303.16     11.60 o 
  -6   6   2        6.44       -3.50      4.47 o 
  -5   6   2      244.15      267.75     27.42 o 
  -4   6   2      101.01      108.39     11.13 o 
  -3   6   2       57.04       69.89      8.54 o 
  -2   6   2      570.56      546.41     33.73 o 
  -1   6   2      297.30      287.14     24.59 o 
   0   6   2     1494.47     1390.20     37.20 o 
   1   6   2      301.93      299.65     16.91 o 
   2   6   2      506.28      507.21     34.93 o 
   3   6   2       61.67       79.65     15.92 o 
   4   6   2      111.90      121.87     12.61 o 
   5   6   2      245.55      233.37     18.30 o 
   6   6   2        7.27       12.87      3.85 o 
   7   6   2      307.03      273.75     10.66 o 
   8   6   2      149.20      162.89     15.16 o 
   9   6   2       19.80       22.07      3.40 o 
  10   6   2       19.56       19.72      3.97 o 
 -11   7   2       24.46       24.57      3.58 o 
 -10   7   2       10.44        8.72      2.06 o 
  -9   7   2       27.82       26.04      3.55 o 
  -8   7   2       62.40       58.30      5.29 o 
  -7   7   2       45.31       46.25      7.00 o 
  -6   7   2      140.31      137.84      7.76 o 
  -3   7   2       34.41       56.80     12.70 o 
  -2   7   2       69.98       71.14     13.45 o 
  -1   7   2       24.91       23.21      5.71 o 
   0   7   2        7.11       11.56      9.69 o 
   1   7   2       20.87       24.00      8.68 o 
   2   7   2       86.87       99.46     17.58 o 
   3   7   2       38.07       21.93      8.96 o 
   4   7   2      293.13      291.53     30.42 o 
   5   7   2      409.57      390.29     24.39 o 
   6   7   2      146.89      180.42     12.45 o 
   7   7   2       42.50       35.03      6.04 o 
   8   7   2       61.06       69.28      5.55 o 
   9   7   2       27.89       25.20      3.30 o 
 -10   8   2        0.32        1.64      2.50 o 
  -9   8   2       55.77       52.86      4.41 o 
  -8   8   2      136.23      156.16     10.12 o 
  -7   8   2       13.00        7.98      2.34 o 
  -6   8   2      138.84      130.17      7.83 o 
  -5   8   2      136.79      147.01      8.24 o 
  -4   8   2       96.45       69.27     16.12 o 
  -3   8   2      574.12      573.89     44.38 o 
  -2   8   2      155.88      152.23     15.34 o 
  -1   8   2       14.53       18.35      5.56 o 
   0   8   2      633.37      607.07     29.13 o 
   1   8   2       14.08       12.58      7.22 o 
   2   8   2      168.75      178.34     24.23 o 
   3   8   2      533.01      555.46     42.97 o 
   4   8   2       97.70       97.96     18.18 o 
   5   8   2      138.60      124.82     10.86 o 
   6   8   2      115.87      107.84     10.10 o 
   7   8   2       17.09       15.35      2.81 o 
   8   8   2      151.55      173.88     11.93 o 
   9   8   2       56.25       66.10      6.62 o 
 -10   9   2       21.35       23.06      3.26 o 
  -9   9   2       45.02       53.55      6.08 o 
  -8   9   2       68.33       57.19      7.32 o 
  -7   9   2       24.63       23.08      3.76 o 
  -6   9   2        8.58        6.45      2.26 o 
  -5   9   2      129.07      108.69      7.36 o 
  -4   9   2       28.23       27.15      3.43 o 
  -3   9   2       87.37       75.14      4.82 o 
  -2   9   2       39.36       34.11      2.75 o 
  -1   9   2       95.30      106.15     14.26 o 
   0   9   2      180.35      138.01     22.09 o 
   1   9   2       81.86       98.45     18.53 o 
   2   9   2       45.56       33.57      5.73 o 
   3   9   2       96.97       90.37      6.71 o 
   4   9   2       39.35       43.50      4.61 o 
   5   9   2      104.78      100.28      6.83 o 
   6   9   2        6.11        6.83      1.80 o 
   7   9   2       28.10       34.49      9.44 o 
   8   9   2       71.28       65.03      6.73 o 
  -9  10   2       22.86       21.06      3.34 o 
  -8  10   2       27.81       25.14      4.38 o 
  -7  10   2       44.32       42.54      6.26 o 
  -6  10   2       62.21       60.04      5.30 o 
  -5  10   2       12.96       12.67      2.93 o 
  -4  10   2       41.27       37.11      4.55 o 
  -3  10   2        6.89        7.41      2.01 o 
  -2  10   2      256.50      247.42      8.57 o 
  -1  10   2      293.06      271.27      8.93 o 
   0  10   2      186.08      210.55      9.75 o 
   1  10   2      288.84      262.53     15.70 o 
   2  10   2      275.19      261.13     15.68 o 
   3  10   2       12.80       12.46      4.07 o 
   4  10   2       42.99       42.66      4.67 o 
   5  10   2       13.21       14.31      2.25 o 
   6  10   2       63.26       56.85      4.93 o 
   7  10   2       45.32       42.34      6.87 o 
  -6  11   2       13.75       12.56      2.54 o 
  -5  11   2       19.93       14.80      3.99 o 
  -4  11   2       76.67       78.93      8.41 o 
  -3  11   2       94.51      101.08      9.56 o 
  -2  11   2        1.30        2.09      1.86 o 
  -1  11   2      264.98      270.47      8.91 o 
   0  11   2        8.30        5.91      2.20 o 
   1  11   2      263.38      241.30     15.15 o 
   2  11   2        1.13        4.82      3.19 o 
   3  11   2       92.70       95.66      9.54 o 
   4  11   2       70.75       68.46      5.59 o 
   5  11   2       21.21       21.19      4.43 o 
   6  11   2       11.07       14.34      3.50 o 
   7  11   2       12.12       11.89      2.78 o 
  -4  12   2       44.52       47.34      6.03 o 
  -3  12   2       51.71       54.18      6.61 o 
  -2  12   2       20.59       17.19      2.82 o 
  -1  12   2       41.15       31.56      3.63 o 
   0  12   2       85.77       93.65      6.24 o 
   1  12   2       39.08       39.00      4.24 o 
   2  12   2       19.72       24.70      3.56 o 
   3  12   2       59.24       67.63      5.32 o 
   4  12   2       42.63       48.24      4.31 o 
   5  12   2       14.43       13.82      3.35 o 
   6  12   2       22.10       23.24      3.63 o 
  -1  13   2       66.88       64.91      6.35 o 
   0  13   2        1.30        2.18      2.28 o 
   1  13   2       74.19       92.28      6.15 o 
   2  13   2       20.21       24.09      2.92 o 
   3  13   2       10.39       13.83      3.28 o 
   4  13   2       28.80       31.83      4.14 o 
   5  13   2       12.43       15.69      2.71 o 
   1   0   3     3789.47     3635.80     35.49 o 
   2   0   3     3179.28     3232.48     32.66 o 
   3   0   3      154.40      126.07      4.41 o 
   4   0   3      366.10      377.70     23.51 o 
   5   0   3      206.96      231.92     20.74 o 
   6   0   3      211.84      210.42     14.84 o 
   7   0   3       87.75      101.23     11.29 o 
   8   0   3      500.57      476.54     37.78 o 
   9   0   3       82.92       84.46      6.03 o 
  10   0   3      372.32      342.06     17.06 o 
  11   0   3        5.78        5.84      2.98 o 
  12   0   3       18.22       27.58      4.60 o 
  13   0   3        0.62        1.14      1.29 o 
 -13   1   3        1.51        0.07      1.18 o 
 -12   1   3        6.89        7.83      1.76 o 
 -11   1   3       67.71       73.72      5.50 o 
 -10   1   3       26.66       22.64      2.77 o 
  -9   1   3      228.19      226.59      9.82 o 
  -8   1   3      245.07      234.14     27.17 o 
  -7   1   3       95.67       75.42     14.46 o 
  -6   1   3      866.67      907.69     30.47 o 
  -5   1   3      583.53      646.18     35.87 o 
  -4   1   3      176.61      185.04     10.93 o 
  -3   1   3     3809.94     3726.41     45.14 o 
  -2   1   3     6208.80     6250.67     78.90 o 
  -1   1   3    13432.19    13110.37    203.87 o 
   0   1   3    15966.71    16037.70     76.64 o 
   1   1   3    13385.73    12514.46    161.22 o 
   2   1   3     6006.28     5864.88     57.19 o 
   3   1   3     3860.62     3669.34     39.29 o 
   4   1   3      178.60      199.28     11.45 o 
   5   1   3      595.04      632.59     32.50 o 
   6   1   3      811.07      839.08     41.43 o 
   7   1   3       94.54       95.92     11.27 o 
   8   1   3      274.89      235.72     26.58 o 
   9   1   3      223.67      230.61     17.44 o 
  10   1   3       25.67       24.25      4.79 o 
  12   1   3        8.63       10.79      3.18 o 
  13   1   3        1.47        2.12      1.44 o 
 -12   2   3       60.66       62.28      4.26 o 
 -11   2   3       31.18       27.98      3.51 o 
 -10   2   3       18.39       21.00      2.77 o 
  -9   2   3      137.03      129.65      6.31 o 
  -8   2   3      167.45      173.56     24.51 o 
  -7   2   3      273.72      267.41     28.09 o 
  -6   2   3       26.24       36.96      9.97 o 
  -5   2   3      490.26      486.70     32.83 o 
  -4   2   3       74.53       99.80     13.67 o 
  -3   2   3     1296.99     1350.28     29.59 o 
  -2   2   3     1178.52     1144.07     17.50 o 
  -1   2   3     6983.32     7289.70     89.12 o 
   0   2   3    23336.93    21821.84    100.70 o 
   1   2   3     6939.16     7228.65     54.29 o 
   2   2   3     1056.79     1022.62     20.25 o 
   3   2   3     1329.96     1426.38     25.31 o 
   4   2   3      117.00      150.85      9.07 o 
   5   2   3      478.03      499.57     27.84 o 
   7   2   3      273.57      250.87     26.32 o 
   8   2   3      153.13      177.26     23.42 o 
   9   2   3      138.08      129.09     10.91 o 
  12   2   3       61.58       56.69      6.15 o 
 -12   3   3        7.30        6.66      1.63 o 
 -11   3   3        8.55        8.67      2.25 o 
 -10   3   3       44.71       46.93      3.87 o 
  -9   3   3        0.63       -0.58      1.36 o 
  -8   3   3      396.31      387.45     10.07 o 
  -7   3   3      241.18      240.10     27.75 o 
  -6   3   3       28.14       12.08      6.80 o 
  -5   3   3        9.59        9.77      5.62 o 
  -4   3   3      338.29      409.29     28.17 o 
  -3   3   3     1137.90     1251.65     30.79 o 
  -2   3   3      916.69      890.27     20.08 o 
  -1   3   3     5789.91     5859.70     56.30 o 
   0   3   3      197.16      207.91      7.99 o 
   1   3   3     5746.09     5797.74     41.03 o 
   2   3   3      990.48      983.26     22.09 o 
   3   3   3     1123.18     1255.66     42.20 o 
   6   3   3       54.76       48.22     11.28 o 
   7   3   3      224.78      244.61     27.16 o 
   8   3   3      374.80      346.90     15.22 o 
   9   3   3        0.94        0.52      2.26 o 
  10   3   3       45.20       48.26      6.88 o 
 -12   4   3       11.73       12.49      2.08 o 
 -11   4   3        7.85        8.12      2.21 o 
 -10   4   3        7.72        5.91      1.71 o 
  -9   4   3       49.58       41.87      3.76 o 
  -8   4   3       59.56       54.47      5.13 o 
  -7   4   3        4.30        5.43      4.98 o 
  -6   4   3      263.07      289.00     29.20 o 
  -5   4   3      216.97      237.03     24.48 o 
  -4   4   3     2935.25     3268.93     83.30 o 
  -3   4   3       85.75       85.81      8.72 o 
  -2   4   3      311.18      298.41     14.72 o 
  -1   4   3     3463.66     3538.64     51.46 o 
   0   4   3      293.17      279.61     17.78 o 
   1   4   3     3556.01     3589.62     29.91 o 
   2   4   3      402.59      389.55     34.06 o 
   3   4   3       90.28      104.21     13.57 o 
   4   4   3     2986.76     3386.60     82.65 o 
   5   4   3      201.38      223.64     22.37 o 
   6   4   3      273.81      275.78     27.73 o 
   7   4   3        3.87        7.05      7.68 o 
   8   4   3       70.83       54.54      7.07 o 
   9   4   3       48.00       44.24      6.79 o 
 -12   5   3        1.95        3.73      2.21 o 
 -11   5   3        1.27        1.12      1.48 o 
 -10   5   3        4.26        4.61      2.45 o 
  -9   5   3       41.54       29.75      6.77 o 
  -8   5   3       77.75       72.69      5.45 o 
  -7   5   3       64.35       52.16      4.63 o 
  -6   5   3       58.57       61.98     14.29 o 
  -5   5   3       29.24       27.54      8.96 o 
  -4   5   3      217.18      211.79     21.95 o 
  -3   5   3      481.75      500.47     22.01 o 
  -2   5   3      475.38      538.04     20.92 o 
  -1   5   3      901.39      951.72     42.07 o 
   0   5   3       44.37       72.71     12.06 o 
   1   5   3      952.79      983.22     27.16 o 
   2   5   3      561.63      674.11     36.86 o 
   3   5   3      443.25      449.73     31.34 o 
   4   5   3      199.35      227.90     23.68 o 
   5   5   3       29.50       40.64      8.20 o 
   6   5   3       39.55       40.00      7.66 o 
   7   5   3       51.96       19.82      8.04 o 
   8   5   3       63.15       62.68      7.77 o 
   9   5   3       46.62       47.84      6.96 o 
 -11   6   3       15.13       16.62      2.38 o 
 -10   6   3       28.90       30.53      3.73 o 
  -9   6   3       11.45        9.19      2.51 o 
  -8   6   3       39.48       41.13      4.49 o 
  -7   6   3      148.18      145.03      8.13 o 
  -6   6   3      170.18      150.87     22.47 o 
  -5   6   3      204.70      232.28     25.77 o 
  -4   6   3      304.62      278.65     26.25 o 
  -3   6   3      108.33       88.43      9.70 o 
  -2   6   3      847.85      793.90     42.07 o 
  -1   6   3      189.20      179.66     20.20 o 
   0   6   3      328.45      330.46     18.52 o 
   1   6   3      179.61      162.36     19.68 o 
   2   6   3      822.85      858.25     45.86 o 
   3   6   3      104.37       93.84     16.03 o 
   4   6   3      296.94      309.13     19.95 o 
   5   6   3      216.59      212.64     17.61 o 
   6   6   3      183.00      179.24     18.77 o 
   7   6   3      142.61      143.47     10.90 o 
   8   6   3       46.74       47.45      6.79 o 
 -11   7   3       11.65       15.32      2.44 o 
 -10   7   3        0.95        3.65      1.60 o 
  -9   7   3        3.80        3.04      2.02 o 
  -8   7   3       83.66       84.79      6.34 o 
  -7   7   3       28.72       30.18      3.94 o 
  -6   7   3      750.29      671.66     13.67 o 
  -3   7   3       24.15       28.96      9.29 o 
  -2   7   3       57.03       69.10     13.75 o 
  -1   7   3      175.77      173.48     18.43 o 
   0   7   3     1022.08     1047.28     35.62 o 
   1   7   3      158.11      188.71     23.15 o 
   2   7   3       39.56       47.73     11.81 o 
   3   7   3       31.68       14.95      6.91 o 
   4   7   3       52.67       64.77     14.45 o 
   5   7   3      110.53      111.46     13.27 o 
 -10   8   3       19.79       21.58      2.50 o 
  -9   8   3       38.16       40.10      3.87 o 
  -8   8   3        2.87        2.77      1.73 o 
  -7   8   3       35.54       35.71      4.23 o 
  -6   8   3      202.62      198.48      9.64 o 
  -5   8   3      118.23      119.23      8.79 o 
  -4   8   3      421.22      421.72     13.51 o 
  -3   8   3       75.40       61.24     10.40 o 
  -2   8   3      386.67      399.00     24.78 o 
  -1   8   3       16.03       10.84      4.63 o 
   0   8   3       14.72       18.89      8.55 o 
   1   8   3       19.23       14.81      7.42 o 
   2   8   3      354.60      307.00     32.12 o 
   3   8   3       80.09       80.45     16.85 o 
   4   8   3      483.36      466.46     40.68 o 
   5   8   3      143.08      155.52     11.26 o 
 -10   9   3        9.92       12.70      2.52 o 
  -9   9   3       22.13       22.06      4.00 o 
  -8   9   3       38.46       30.32      5.39 o 
  -7   9   3       72.53       71.66      8.41 o 
  -6   9   3       79.37       82.37      6.30 o 
  -5   9   3       53.92       47.39      4.94 o 
  -4   9   3       43.88       43.35      4.76 o 
  -3   9   3      514.31      502.62     12.30 o 
  -2   9   3      280.64      278.60      7.27 o 
  -1   9   3       51.68       55.22      4.77 o 
   0   9   3      103.77      130.35     21.52 o 
   1   9   3       54.42       50.45      6.15 o 
   2   9   3      258.41      236.78     14.44 o 
   3   9   3      523.44      497.61     14.71 o 
   4   9   3       41.84       47.55      4.79 o 
   5   9   3       53.10       64.14      7.56 o 
   7   9   3       86.63       87.36      8.10 o 
  -9  10   3        4.75        6.08      2.18 o 
  -8  10   3        5.43        6.36      2.63 o 
  -7  10   3       60.82       67.82      7.61 o 
  -6  10   3       27.77       31.13      3.99 o 
  -5  10   3       46.88       46.64      5.02 o 
  -4  10   3       94.02       91.00      6.68 o 
  -3  10   3        9.64       13.41      4.07 o 
  -2  10   3       12.71       12.75      2.26 o 
  -1  10   3      271.79      273.20      8.95 o 
   0  10   3       55.95       53.33      5.02 o 
   1  10   3      283.86      272.05     16.04 o 
   2  10   3       18.62       19.47      4.81 o 
   3  10   3        8.68        7.10      3.34 o 
   4  10   3       84.90       87.04      8.98 o 
   5  10   3       41.20       52.07      6.83 o 
   6  10   3       32.56       36.87      5.69 o 
   7  10   3       56.77       63.63      6.46 o 
  -6  11   3        7.22        9.94      3.53 o 
  -5  11   3       19.68       20.51      4.41 o 
  -4  11   3       18.27       12.48      3.92 o 
  -3  11   3       22.80       19.79      4.68 o 
  -2  11   3       58.73       60.06      5.25 o 
  -1  11   3       37.63       39.22      3.60 o 
   0  11   3        5.20        6.28      2.30 o 
   1  11   3       33.61       31.28      5.95 o 
   2  11   3       51.00       44.47      6.83 o 
   3  11   3       17.60        9.32      3.52 o 
   4  11   3       17.82       24.90      5.05 o 
   5  11   3       19.25       14.93      2.64 o 
   6  11   3       10.03        8.42      2.76 o 
   7  11   3       75.31       87.42      6.44 o 
  -3  12   3        4.27        1.00      1.95 o 
  -2  12   3       57.29       57.81      4.71 o 
  -1  12   3      125.83      125.83      7.31 o 
   0  12   3        0.44       -1.83      1.83 o 
   1  12   3      118.67      118.00      6.90 o 
   2  12   3       52.15       49.38      4.68 o 
   3  12   3        4.71        4.55      2.65 o 
   4  12   3        7.24        8.67      2.99 o 
   5  12   3        4.57        8.21      2.77 o 
   6  12   3       22.34       22.47      3.46 o 
  -5  13   3        0.73        0.66      1.35 o 
  -2  13   3       21.64       20.27      3.30 o 
  -1  13   3       70.86       78.02      6.80 o 
   0  13   3        3.18        1.26      1.97 o 
   1  13   3       70.66       80.90      4.93 o 
   2  13   3       25.67       29.62      3.11 o 
   3  13   3        2.98        1.60      2.53 o 
   4  13   3       12.78       11.44      2.59 o 
   5  13   3        0.88       -0.44      1.23 o 
   0   0   4     2238.10     2493.24     32.18 o 
   1   0   4       68.11       60.59      3.42 o 
   2   0   4     1379.22     1317.77     18.92 o 
   3   0   4      113.32      123.39     12.96 o 
   4   0   4        0.94        7.99      4.05 o 
   5   0   4      352.78      355.00     26.54 o 
   6   0   4        1.91       -2.39      5.34 o 
   7   0   4        7.81        8.79      5.56 o 
   8   0   4      443.93      401.06     35.35 o 
   9   0   4      841.25      854.54     27.06 o 
  10   0   4       36.26       21.85      4.67 o 
  11   0   4        0.88        3.76      2.05 o 
  12   0   4        2.18        1.30      1.74 o 
 -12   1   4        2.77        4.73      2.13 o 
 -11   1   4       32.32       31.47      2.98 o 
 -10   1   4       33.91       34.13      3.49 o 
  -9   1   4       52.83       59.94      5.24 o 
  -8   1   4      186.76      207.80     26.09 o 
  -7   1   4      221.67      188.49     23.68 o 
  -6   1   4      263.34      272.23     26.02 o 
  -5   1   4       74.27       99.60     14.65 o 
  -4   1   4     1375.81     1453.24     32.27 o 
  -3   1   4     1271.06     1347.10     43.42 o 
  -2   1   4     1407.14     1356.59     39.53 o 
  -1   1   4        8.23       18.92      3.29 o 
   0   1   4        9.88        7.46      2.09 o 
   1   1   4        7.25       13.45      1.58 o 
   2   1   4     1160.49     1091.00     24.13 o 
   3   1   4     1240.27     1334.10     21.69 o 
   4   1   4     1452.90     1545.54     73.34 o 
   5   1   4       69.23       77.85      8.93 o 
   6   1   4      255.64      289.44     25.37 o 
   7   1   4      214.13      219.82     17.01 o 
   8   1   4      211.55      241.74     27.18 o 
   9   1   4       54.13       55.31      7.03 o 
  10   1   4       26.48       23.33      4.62 o 
  11   1   4       31.61       36.02      5.08 o 
  12   1   4        2.72        1.00      1.61 o 
 -12   2   4       23.84       29.42      2.94 o 
 -11   2   4       13.12       11.17      2.03 o 
 -10   2   4       14.88       18.71      2.58 o 
  -9   2   4      208.98      209.12      9.27 o 
  -8   2   4       61.95       52.03      8.68 o 
  -7   2   4      432.00      379.94     33.87 o 
  -6   2   4      423.54      417.73     33.11 o 
  -5   2   4       91.88      115.18     16.26 o 
  -4   2   4     2922.84     2944.90     73.67 o 
  -3   2   4     1468.53     1497.64     47.13 o 
  -2   2   4     4681.79     4893.44     56.51 o 
  -1   2   4     1123.93     1202.35     20.99 o 
   0   2   4     5705.36     5556.35     43.51 o 
   1   2   4     1111.84     1180.91     16.46 o 
   2   2   4     4883.54     4977.07     38.41 o 
   3   2   4     1452.47     1526.08     28.74 o 
   4   2   4     3064.88     3251.09     61.84 o 
   5   2   4       96.87      124.73     15.05 o 
   7   2   4      444.53      471.58     36.56 o 
   8   2   4       65.57       56.78     10.38 o 
   9   2   4      204.17      172.14     12.49 o 
  12   2   4       21.79       23.50      3.91 o 
 -12   3   4        5.68        7.82      1.70 o 
 -11   3   4       11.64       15.42      2.82 o 
 -10   3   4       75.45       90.99      5.29 o 
  -9   3   4       11.61       10.98      2.13 o 
  -8   3   4       69.60       54.52      4.55 o 
  -7   3   4       24.99       13.17      7.97 o 
  -6   3   4       35.01       30.37      9.22 o 
  -5   3   4      116.43      108.34     16.40 o 
  -4   3   4     3921.45     4061.56     90.21 o 
  -3   3   4      500.91      531.95     29.37 o 
  -2   3   4     1020.64     1006.27     26.62 o 
  -1   3   4     3453.92     3577.95     41.91 o 
   0   3   4      138.80      145.01      7.55 o 
   1   3   4     3387.93     3532.06     43.00 o 
   2   3   4     1174.45     1180.62     19.15 o 
   3   3   4      516.35      580.64     28.33 o 
   4   3   4     3610.77     3997.87     80.72 o 
   7   3   4       25.00       27.36      9.08 o 
   8   3   4       74.86       65.72      7.66 o 
   9   3   4       11.27        5.32      2.92 o 
  12   3   4        6.00        7.57      2.44 o 
 -12   4   4        2.68        3.76      1.35 o 
 -11   4   4        6.55        7.83      2.11 o 
 -10   4   4       13.68       12.72      2.22 o 
  -9   4   4        3.38        4.69      2.04 o 
  -8   4   4       24.71       26.74      3.05 o 
  -7   4   4      138.86      117.03     19.32 o 
  -6   4   4      291.58      305.17     30.01 o 
  -5   4   4      107.67      108.74     16.42 o 
  -4   4   4      651.12      679.52     37.89 o 
  -3   4   4     1078.81     1108.25     31.95 o 
  -2   4   4      309.84      363.58     20.41 o 
  -1   4   4     1724.78     1839.97     35.77 o 
   0   4   4     1746.53     1742.39     34.38 o 
   1   4   4     1741.72     1815.31     32.65 o 
   2   4   4      241.24      264.63     13.72 o 
   3   4   4     1058.67     1160.81     46.12 o 
   4   4   4      638.99      657.86     36.36 o 
   5   4   4      111.26      134.64     17.33 o 
   7   4   4      144.97      112.49     18.97 o 
   8   4   4       35.16       43.98      6.48 o 
 -12   5   4       35.94       35.06      2.64 o 
 -11   5   4        2.99        3.27      1.61 o 
 -10   5   4       23.69       19.86      3.30 o 
  -9   5   4       31.30       30.86      3.23 o 
  -8   5   4       61.90       64.98      4.58 o 
  -7   5   4      137.04      131.20      8.54 o 
  -6   5   4      228.95      257.70     27.72 o 
  -5   5   4       77.82       99.48     16.33 o 
  -4   5   4       46.20       48.46     10.69 o 
  -3   5   4      841.05      985.93     31.93 o 
  -2   5   4     2196.82     2276.35     45.46 o 
  -1   5   4     1220.88     1314.59     51.49 o 
   0   5   4      228.46      299.71     15.38 o 
   1   5   4     1218.43     1319.95     52.06 o 
   2   5   4     2090.83     2171.84     67.94 o 
   3   5   4      807.91      926.10     45.63 o 
   4   5   4       74.26       72.80     13.22 o 
   5   5   4       89.67       68.23     13.01 o 
   6   5   4      210.81      161.64     21.95 o 
   7   5   4      130.07      130.70     10.43 o 
   8   5   4       53.26       54.92      7.31 o 
 -11   6   4        0.31       -1.27      1.27 o 
 -10   6   4        0.46       -0.58      1.43 o 
  -9   6   4       29.43       25.80      3.64 o 
  -8   6   4       38.84       37.16      3.52 o 
  -7   6   4       13.78       10.58      2.76 o 
  -6   6   4       73.56       58.06     13.49 o 
  -5   6   4      136.93      145.39     20.33 o 
  -4   6   4       95.32       55.27     11.93 o 
  -3   6   4       98.62      136.55     18.97 o 
  -2   6   4      629.13      651.04     39.97 o 
  -1   6   4      404.16      397.52     31.00 o 
   0   6   4       12.91        6.31      3.34 o 
   1   6   4      422.60      452.22     33.45 o 
   2   6   4      656.52      764.75     44.20 o 
   3   6   4      102.64      108.37     17.27 o 
   4   6   4       99.65       88.57     16.41 o 
   5   6   4      134.36      142.58     14.45 o 
   6   6   4       58.78       57.20     13.63 o 
   7   6   4        8.29        9.69      3.33 o 
 -11   7   4        5.83        4.44      1.21 o 
 -10   7   4       20.59       18.89      2.68 o 
  -9   7   4        5.01        6.31      2.11 o 
  -8   7   4        8.99        7.32      3.33 o 
  -7   7   4       77.13       83.82     10.71 o 
  -6   7   4      429.06      390.17     12.58 o 
  -3   7   4       17.08        8.71      6.42 o 
  -2   7   4        4.28        8.76      6.09 o 
  -1   7   4      244.34      246.42     30.71 o 
   0   7   4      245.41      216.65     25.03 o 
   1   7   4      271.66      296.97     29.06 o 
   2   7   4        3.33       11.37      6.42 o 
   3   7   4       16.75       24.14      9.34 o 
   4   7   4      547.84      616.64     44.60 o 
   5   7   4      250.71      233.28     19.19 o 
 -10   8   4        2.83        3.61      1.26 o 
  -9   8   4       37.43       37.19      4.97 o 
  -8   8   4       33.87       28.62      3.61 o 
  -7   8   4       92.99       99.97     10.05 o 
  -6   8   4      226.32      224.85     10.27 o 
  -5   8   4      131.18      127.74      7.81 o 
  -4   8   4       56.34       59.36      5.26 o 
  -3   8   4      150.65      108.90     19.62 o 
  -2   8   4       42.16       50.81      9.22 o 
  -1   8   4        5.45       -3.83      5.05 o 
   0   8   4        5.95        8.19      6.88 o 
   1   8   4        4.57        9.88      7.41 o 
   2   8   4       31.20       23.07      9.66 o 
   3   8   4      149.06      146.07     22.77 o 
   4   8   4       62.18       64.34      7.46 o 
  -9   9   4       32.26       36.36      4.93 o 
  -8   9   4        8.01        6.10      3.30 o 
  -7   9   4       15.66       10.22      3.89 o 
  -6   9   4       27.17       27.36      3.90 o 
  -5   9   4      142.89      142.65      8.36 o 
  -4   9   4      124.96      115.04      7.46 o 
  -3   9   4       53.05       50.59      4.03 o 
  -2   9   4      474.67      422.38      9.61 o 
  -1   9   4        5.38        5.54      1.68 o 
   0   9   4        0.29       -0.39      1.56 o 
   1   9   4        2.37       -2.81      2.81 o 
   2   9   4      497.98      473.75     20.49 o 
   3   9   4       57.01       51.08      7.01 o 
   4   9   4      103.72       97.53      9.40 o 
   5   9   4      124.57      118.12     10.00 o 
   7   9   4       13.17       16.65      3.68 o 
  -9  10   4       11.67       17.78      2.89 o 
  -8  10   4       61.91       59.88      3.96 o 
  -7  10   4        4.43       10.14      3.66 o 
  -6  10   4       46.49       43.84      6.64 o 
  -5  10   4       10.71        7.11      2.36 o 
  -4  10   4       41.62       36.74      4.41 o 
  -3  10   4        7.76        5.99      1.76 o 
  -2  10   4       18.22       21.95      3.48 o 
  -1  10   4       68.79       70.59      7.37 o 
   0  10   4      101.60      110.33      9.18 o 
   1  10   4       77.72       79.10      8.83 o 
   2  10   4       21.40       25.78      5.43 o 
   3  10   4       13.51       12.53      3.94 o 
   4  10   4       41.88       43.78      6.53 o 
   5  10   4       10.25       13.27      3.68 o 
   6  10   4       48.44       50.58      6.32 o 
   7  10   4        7.03        9.64      2.79 o 
  -7  11   4       32.61       38.97      4.48 o 
  -4  11   4       27.46       35.58      5.81 o 
  -3  11   4       58.48       56.64      4.94 o 
  -2  11   4       61.42       64.13      5.38 o 
  -1  11   4       69.35       74.99      7.67 o 
   0  11   4        0.06       -2.90      2.90 o 
   1  11   4       59.12       60.26      7.79 o 
   2  11   4       68.70       77.74      8.64 o 
   3  11   4       58.76       65.71      7.86 o 
   4  11   4       36.12       47.13      6.45 o 
   5  11   4       44.51       43.22      4.65 o 
   6  11   4       27.67       27.60      4.46 o 
   7  11   4       31.00       28.61      3.57 o 
  -6  12   4       11.97       14.46      2.80 o 
  -2  12   4        4.04        4.54      2.51 o 
  -1  12   4       52.23       51.83      6.65 o 
   0  12   4        0.19        1.46      2.66 o 
   1  12   4       46.73       38.85      6.07 o 
   2  12   4        6.21       10.62      3.64 o 
   3  12   4       32.07       34.97      3.77 o 
   4  12   4        8.19        6.37      1.90 o 
   5  12   4       17.20       15.31      3.25 o 
   6  12   4        9.80       17.14      2.94 o 
  -4  13   4       15.40       18.40      2.99 o 
  -3  13   4       25.35       31.23      3.93 o 
  -2  13   4        2.93        4.06      1.36 o 
  -1  13   4       36.54       36.15      4.79 o 
   0  13   4       21.68       19.63      3.84 o 
   1  13   4       39.39       42.68      3.55 o 
   2  13   4        2.73        3.63      2.20 o 
   3  13   4       26.98       25.82      2.73 o 
   4  13   4       14.28       13.52      2.63 o 
   1   0   5      469.16      508.72     13.96 o 
   2   0   5     2111.14     2077.04     32.87 o 
   3   0   5       76.99       82.79      8.18 o 
   4   0   5      158.69      128.52     10.73 o 
   5   0   5      159.34      169.92     13.35 o 
   6   0   5      112.84      126.97     12.53 o 
   7   0   5      213.33      229.99     17.95 o 
   8   0   5       53.20       48.81      5.90 o 
   9   0   5       51.97       51.30      4.77 o 
  10   0   5      118.34      133.21     10.78 o 
  11   0   5        0.15        2.84      1.67 o 
  12   0   5        0.45        0.37      1.35 o 
 -12   1   5        8.12       10.71      2.73 o 
 -11   1   5       41.38       40.19      3.20 o 
 -10   1   5      113.71      115.02      5.78 o 
  -9   1   5        0.33       -3.37      3.70 o 
  -8   1   5      360.63      353.57     12.63 o 
  -7   1   5      116.53       90.72     17.08 o 
  -6   1   5      166.90      173.17     21.60 o 
  -5   1   5      200.66      183.56     20.59 o 
  -4   1   5      552.78      503.48     31.18 o 
  -3   1   5      682.46      592.63     31.30 o 
  -2   1   5       90.85       86.28      8.63 o 
  -1   1   5     1068.93     1136.97     36.78 o 
   0   1   5     2172.29     2244.87     34.70 o 
   1   1   5     1081.44     1064.21     14.42 o 
   2   1   5       58.42       62.59      4.15 o 
   3   1   5      700.03      691.33     22.31 o 
   4   1   5      517.67      487.18     20.08 o 
   5   1   5      206.23      210.50     14.36 o 
   6   1   5      163.50      143.29     18.70 o 
   7   1   5      120.76      126.27     19.26 o 
   8   1   5      351.36      317.93     14.15 o 
   9   1   5        0.27        2.72      2.48 o 
  10   1   5      117.04      134.96     10.55 o 
  11   1   5       40.01       30.57      3.52 o 
  12   1   5        6.85       14.52      3.13 o 
 -12   2   5       10.34       10.26      2.62 o 
 -11   2   5        6.55        8.03      2.15 o 
 -10   2   5       26.44       32.69      4.57 o 
  -9   2   5      182.10      171.89      7.25 o 
  -8   2   5      132.10      129.15      6.14 o 
  -7   2   5      133.23      150.53     22.20 o 
  -6   2   5       83.96       73.68     14.75 o 
  -5   2   5      153.15      186.82     21.44 o 
  -4   2   5      548.90      533.25     33.06 o 
  -3   2   5      124.30      137.64     15.74 o 
  -2   2   5     3418.61     3615.43     74.36 o 
  -1   2   5      972.64      967.82     20.76 o 
   0   2   5     1484.35     1592.41     24.04 o 
   1   2   5     1004.01     1041.84     22.16 o 
   2   2   5     3417.93     3509.11     50.67 o 
   3   2   5      124.27      145.61     11.52 o 
   4   2   5      531.89      627.33     30.20 o 
   5   2   5      156.66      205.99     20.30 o 
   7   2   5      140.69      135.07     20.22 o 
   8   2   5      112.48      102.64      9.01 o 
   9   2   5      175.07      180.24     12.04 o 
  12   2   5       10.63        9.21      2.50 o 
 -12   3   5        9.48       12.08      1.88 o 
 -11   3   5       15.53       14.79      2.12 o 
 -10   3   5        4.57        7.08      1.90 o 
  -9   3   5       84.67       79.72      5.02 o 
  -8   3   5       10.67       11.24      2.12 o 
  -7   3   5      391.49      328.84     33.44 o 
  -6   3   5      579.58      547.64     39.90 o 
  -5   3   5      430.59      421.83     32.46 o 
  -4   3   5      826.46      867.30     43.17 o 
  -3   3   5      350.53      479.41     29.56 o 
  -2   3   5     1195.93     1300.49     32.56 o 
  -1   3   5      579.97      641.40     20.84 o 
   0   3   5     1068.81     1146.95     33.05 o 
   1   3   5      610.17      670.45     23.19 o 
   2   3   5     1196.36     1370.68     23.34 o 
   3   3   5      338.27      428.88     17.29 o 
   4   3   5      767.65      824.70     36.71 o 
   7   3   5      378.86      323.02     31.45 o 
  12   3   5        9.82       14.42      2.91 o 
 -12   4   5        6.47        7.13      1.46 o 
 -11   4   5        0.16       -1.23      1.44 o 
 -10   4   5       23.14       23.13      2.80 o 
  -9   4   5       53.20       57.05      4.28 o 
  -8   4   5      115.64      124.88      6.23 o 
  -7   4   5      126.95      130.18      9.41 o 
  -6   4   5      266.18      258.88     28.18 o 
  -5   4   5      341.39      337.33     30.34 o 
  -4   4   5      879.80      886.20     45.67 o 
  -3   4   5      336.41      281.26     17.15 o 
  -2   4   5       34.81       28.66      5.64 o 
  -1   4   5     3287.46     3448.11     52.61 o 
   0   4   5      747.19      776.14     24.44 o 
   1   4   5     3319.93     3655.02     70.86 o 
   2   4   5       31.52       30.96      7.78 o 
   3   4   5      321.98      263.14     22.69 o 
   4   4   5      929.47      952.83     44.17 o 
   7   4   5      120.35      124.56     20.68 o 
  12   4   5        6.30        7.73      2.08 o 
 -11   5   5       27.70       30.97      3.30 o 
 -10   5   5       23.42       24.08      2.82 o 
  -9   5   5       88.55       85.45      5.15 o 
  -8   5   5       94.69       94.82      6.41 o 
  -7   5   5      126.39      119.18      5.93 o 
  -6   5   5      271.62      201.05     25.41 o 
  -5   5   5       13.80        4.74      4.50 o 
  -4   5   5      236.19      285.57     26.67 o 
  -3   5   5     1028.57      984.13     33.36 o 
  -2   5   5      989.57     1071.22     32.92 o 
  -1   5   5      155.72      144.61     17.99 o 
   0   5   5      911.87      856.99     27.31 o 
   1   5   5      151.74      113.69     16.00 o 
   2   5   5      949.18     1024.47     48.21 o 
   3   5   5     1079.19     1153.90     52.01 o 
   4   5   5      256.10      278.45     26.32 o 
 -11   6   5       17.33       17.01      2.26 o 
 -10   6   5       17.96       16.50      2.79 o 
  -9   6   5       81.39       88.43      6.11 o 
  -8   6   5      103.40      101.64      5.54 o 
  -7   6   5       19.33       20.59      3.24 o 
  -6   6   5       66.73       62.62      5.40 o 
  -5   6   5      125.14       95.80     16.81 o 
  -4   6   5      224.92      198.63     22.82 o 
  -3   6   5        5.00        2.90      4.71 o 
  -2   6   5      361.57      351.29     30.71 o 
  -1   6   5       50.17       37.78     10.68 o 
   0   6   5       30.61       39.33     10.41 o 
   1   6   5       38.39       27.70      8.85 o 
   2   6   5      326.01      327.47     29.61 o 
   3   6   5        6.29        7.39      6.59 o 
   4   6   5      172.33      176.26     22.34 o 
   5   6   5      111.35      135.80     20.31 o 
 -11   7   5        7.49        4.62      1.80 o 
 -10   7   5        7.09        6.61      1.67 o 
  -9   7   5       50.52       57.78      4.86 o 
  -8   7   5       16.81       13.51      4.31 o 
  -7   7   5      137.32      132.19     11.10 o 
  -6   7   5       83.11       77.72      5.97 o 
  -5   7   5      471.89      482.28     14.42 o 
  -3   7   5      129.80      107.19     18.73 o 
  -2   7   5      349.56      336.12     31.91 o 
  -1   7   5      112.74      113.19     18.74 o 
   0   7   5      575.08      590.08     41.93 o 
   1   7   5      114.84       91.36     16.80 o 
   2   7   5      312.13      312.64     31.20 o 
   3   7   5      108.84       99.98     17.87 o 
   4   7   5      121.19       94.57     18.01 o 
 -10   8   5       51.57       62.89      3.62 o 
  -9   8   5       10.14       14.04      3.35 o 
  -8   8   5        8.41        9.46      2.70 o 
  -7   8   5       30.58       31.54      5.87 o 
  -6   8   5      104.63      105.36     10.32 o 
  -5   8   5        7.47        9.69      2.61 o 
  -4   8   5       69.45       57.65      6.36 o 
  -3   8   5       98.86       93.60      7.82 o 
  -2   8   5      197.26      160.88     23.68 o 
  -1   8   5      101.68       90.50     17.56 o 
   0   8   5       48.87       59.35     13.93 o 
   1   8   5       90.27       98.07     19.46 o 
   2   8   5      183.91      182.50     24.99 o 
   3   8   5      106.49      120.39     20.64 o 
   4   8   5       95.21       88.88      8.61 o 
  -9   9   5       19.15       24.04      3.74 o 
  -8   9   5      119.17      133.47      6.46 o 
  -7   9   5       50.09       46.52      6.54 o 
  -6   9   5       59.07       51.27      7.32 o 
  -5   9   5       11.35        6.84      2.32 o 
  -4   9   5      128.74      113.92      7.47 o 
  -3   9   5       21.30       20.28      2.71 o 
  -2   9   5      421.64      414.23     11.10 o 
  -1   9   5      206.38      183.21      8.89 o 
   0   9   5      192.77      175.99     12.80 o 
   1   9   5      187.53      181.50     12.96 o 
   2   9   5      432.00      427.52     19.71 o 
   3   9   5       26.35       26.77      5.17 o 
   4   9   5      129.31      123.42     10.41 o 
   7   9   5       58.78       63.87      6.58 o 
  -8  10   5       24.95       33.03      2.85 o 
  -7  10   5        7.19        3.03      2.41 o 
  -6  10   5       48.91       43.02      6.23 o 
  -5  10   5       46.11       51.22      7.22 o 
  -4  10   5       12.11        9.77      2.59 o 
  -3  10   5       91.57       86.66      5.19 o 
  -2  10   5       12.20       11.35      2.73 o 
  -1  10   5        1.10        1.19      1.52 o 
   0  10   5       31.80       39.62      6.47 o 
   1  10   5        2.72        2.32      3.10 o 
   2  10   5        9.54       10.04      4.17 o 
   3  10   5       89.17       82.11      8.87 o 
   4  10   5        8.25        8.47      3.38 o 
   5  10   5       47.17       52.22      6.50 o 
   7  10   5        6.60        4.97      2.10 o 
  -7  11   5       15.32       24.09      3.44 o 
  -3  11   5       28.70       26.92      4.77 o 
  -2  11   5        8.74       14.52      4.67 o 
  -1  11   5      214.46      201.15     13.50 o 
   0  11   5       41.90       41.52      6.53 o 
   1  11   5      217.95      216.80     14.14 o 
   2  11   5       13.10       15.82      4.45 o 
   3  11   5       31.55       28.92      5.37 o 
   4  11   5        3.11        2.21      2.34 o 
   5  11   5       12.29        8.88      1.99 o 
   6  11   5       42.34       45.47      5.18 o 
   7  11   5       12.63       10.64      2.17 o 
  -6  12   5        9.33       10.21      2.24 o 
  -5  12   5       11.35       11.40      2.86 o 
  -4  12   5       33.24       33.76      4.90 o 
  -3  12   5       10.34       12.44      3.03 o 
  -2  12   5       44.46       48.37      4.17 o 
  -1  12   5       22.59       28.02      4.22 o 
   0  12   5      188.06      206.76     12.85 o 
   1  12   5       21.89       17.68      4.57 o 
   2  12   5       42.07       47.49      6.22 o 
   3  12   5       11.39       13.67      3.52 o 
   4  12   5       35.97       39.69      3.65 o 
   5  12   5       11.65       10.37      2.71 o 
   6  12   5        8.87        9.50      2.12 o 
  -4  13   5        7.13        8.11      2.09 o 
  -3  13   5       14.55       12.94      2.55 o 
  -2  13   5        2.33        4.82      1.35 o 
  -1  13   5        1.19        1.48      1.81 o 
   0  13   5        9.39        9.06      2.94 o 
   1  13   5        1.30        1.52      1.31 o 
   2  13   5        2.51        6.51      1.59 o 
   3  13   5       12.91       15.01      2.04 o 
   4  13   5        6.44        6.24      1.91 o 
   0   0   6      163.30      170.77     10.50 o 
   1   0   6      863.22      909.99     20.76 o 
   2   0   6     3504.06     3621.58     74.63 o 
   3   0   6       26.99       44.47      9.59 o 
   4   0   6        2.86       -1.55      3.05 o 
   5   0   6      764.49      734.87     29.12 o 
   6   0   6     1197.13     1288.26     40.96 o 
   7   0   6      389.49      466.18     38.02 o 
   8   0   6        0.52        5.85      1.99 o 
   9   0   6        2.00       -1.41      1.55 o 
  10   0   6        5.39        4.41      1.99 o 
  11   0   6        4.09        8.37      2.15 o 
  12   0   6       45.63       58.33      5.49 o 
 -12   1   6        6.08        7.51      2.21 o 
 -11   1   6       21.89       23.05      2.42 o 
 -10   1   6       79.40       84.22      4.90 o 
  -9   1   6        3.26        0.61      1.38 o 
  -8   1   6      462.57      434.28     25.91 o 
  -7   1   6      115.80      105.59     13.05 o 
  -6   1   6       47.75       59.21     10.31 o 
  -5   1   6       54.31       48.17      8.20 o 
  -4   1   6     1075.28     1187.45     35.75 o 
  -3   1   6      180.83      191.40     14.13 o 
  -2   1   6     1112.72     1093.13     42.58 o 
  -1   1   6      733.55      778.83     33.65 o 
   0   1   6        1.27        1.26      1.25 o 
   1   1   6      722.14      714.60     15.08 o 
   2   1   6      989.41      992.86     20.29 o 
   3   1   6      183.84      190.16     17.74 o 
   4   1   6     1223.86     1313.22     48.79 o 
   5   1   6       56.22       58.23      8.05 o 
   6   1   6       47.27       38.46     10.28 o 
   7   1   6      116.30       94.48     17.56 o 
   8   1   6      434.06      404.93     18.29 o 
   9   1   6        3.33       -1.48      2.48 o 
  10   1   6       80.50       86.43      8.45 o 
  11   1   6       23.15       17.68      3.84 o 
  12   1   6        5.59        4.93      1.91 o 
 -12   2   6       19.12       19.64      2.15 o 
 -11   2   6       46.34       54.42      3.59 o 
 -10   2   6        8.78       12.21      2.15 o 
  -9   2   6       56.65       57.94      4.30 o 
  -8   2   6       34.19       38.88      4.90 o 
  -7   2   6      170.36      161.16     21.37 o 
  -6   2   6       35.98       29.96      9.83 o 
  -5   2   6      113.46       96.95     16.03 o 
  -4   2   6      111.20      131.90     17.61 o 
  -3   2   6     1374.17     1518.63     38.89 o 
  -2   2   6     1098.71     1167.96     34.09 o 
  -1   2   6      631.07      720.93     23.65 o 
   0   2   6       93.54      104.25     10.52 o 
   1   2   6      634.19      740.29     15.34 o 
   2   2   6     1074.66     1137.53     22.34 o 
   3   2   6     1360.37     1525.11     48.68 o 
   4   2   6       97.97      105.08     13.85 o 
   8   2   6       26.03       26.10      4.95 o 
   9   2   6       52.91       51.11      6.52 o 
  10   2   6        8.91       10.57      3.40 o 
  12   2   6       21.42       21.31      3.23 o 
 -12   3   6        7.93        8.02      1.47 o 
 -11   3   6       11.45       12.55      1.89 o 
 -10   3   6       18.37       16.02      2.41 o 
  -9   3   6       15.84       18.01      2.52 o 
  -8   3   6      112.47      105.22      6.31 o 
  -7   3   6      221.93      192.23     25.51 o 
  -6   3   6        4.16       -3.85      4.20 o 
  -5   3   6      464.55      461.16     35.24 o 
  -4   3   6     1545.58     1543.81     60.13 o 
  -3   3   6     1286.44     1397.26     54.12 o 
  -2   3   6     1293.21     1311.15     28.64 o 
  -1   3   6      111.17      103.32      9.47 o 
   0   3   6     2183.76     2274.96     42.23 o 
   1   3   6      122.18      123.31      9.44 o 
   2   3   6     1291.42     1382.58     31.04 o 
   3   3   6     1266.38     1370.64     33.04 o 
  12   3   6        7.46        8.23      2.14 o 
 -11   4   6       21.96       25.14      5.55 o 
 -10   4   6       25.59       27.52      4.30 o 
  -9   4   6        4.01        4.69      1.65 o 
  -8   4   6       22.41       26.25      3.03 o 
  -7   4   6      164.23      177.49      7.16 o 
  -6   4   6      354.65      322.10     31.91 o 
  -5   4   6      112.07      136.26     19.55 o 
  -4   4   6      603.03      568.00     37.78 o 
  -3   4   6       85.03      108.67     15.56 o 
  -2   4   6      425.76      469.80     26.06 o 
  -1   4   6      232.55      274.12     16.38 o 
   0   4   6      622.02      590.25     31.24 o 
   1   4   6      240.53      273.80     17.80 o 
   2   4   6      502.20      587.25     34.01 o 
   3   4   6       99.50       89.83     13.64 o 
 -11   5   6        0.86        2.67      1.55 o 
 -10   5   6        7.95        9.99      1.83 o 
  -9   5   6        8.87        8.20      1.93 o 
  -8   5   6       17.53       17.51      2.72 o 
  -7   5   6      200.58      200.34      7.67 o 
  -6   5   6      200.10      196.09     25.93 o 
  -5   5   6      171.63      145.72     20.73 o 
  -4   5   6      359.56      334.57     30.10 o 
  -3   5   6      270.68      275.06     18.60 o 
  -2   5   6     1234.28     1297.15     37.73 o 
  -1   5   6      867.33      811.59     29.63 o 
   0   5   6       15.09       33.00      5.73 o 
   1   5   6      862.19      844.37     44.45 o 
   2   5   6     1383.09     1524.12     60.23 o 
   3   5   6      284.99      297.27     27.02 o 
   4   5   6      405.00      402.18     32.02 o 
 -11   6   6       14.46       17.11      2.07 o 
 -10   6   6        6.20        6.58      1.92 o 
  -9   6   6        2.90        5.39      1.57 o 
  -8   6   6       28.51       30.42      3.12 o 
  -7   6   6       31.60       34.42      4.92 o 
  -6   6   6       80.15       75.74      5.86 o 
  -5   6   6       22.96       33.13     10.49 o 
  -4   6   6      185.81      201.66     23.90 o 
  -3   6   6      308.97      293.31     29.61 o 
  -2   6   6      744.24      678.47     29.92 o 
  -1   6   6       39.18       40.08     11.44 o 
   0   6   6       39.65       20.57      7.93 o 
   1   6   6       34.35       27.66     10.02 o 
   2   6   6      700.81      617.28     41.42 o 
   3   6   6      286.59      265.55     27.54 o 
   4   6   6      181.97      171.91     22.83 o 
 -10   7   6       22.68       24.16      2.65 o 
  -9   7   6       12.54       17.58      2.75 o 
  -8   7   6       48.15       49.37      4.74 o 
  -7   7   6      189.88      198.84      9.39 o 
  -6   7   6       14.79       13.39      2.70 o 
  -5   7   6      628.96      620.88     23.59 o 
  -4   7   6      341.03      311.88     16.08 o 
  -3   7   6      550.18      538.97     41.94 o 
  -2   7   6      117.06      112.06     19.45 o 
  -1   7   6        8.42       15.96      7.75 o 
   0   7   6       46.37       54.85     12.90 o 
   1   7   6        7.63        5.95      5.07 o 
   2   7   6      118.60      113.12     18.95 o 
   3   7   6      536.81      513.87     40.46 o 
   4   7   6      343.28      362.66     34.34 o 
 -10   8   6        3.25        2.02      1.63 o 
  -9   8   6        4.61        3.33      1.58 o 
  -8   8   6       29.50       32.02      3.56 o 
  -7   8   6       18.85       21.62      4.81 o 
  -6   8   6      251.69      269.31     15.99 o 
  -5   8   6        6.98        8.33      3.64 o 
  -4   8   6       18.45       21.97      3.50 o 
  -3   8   6       86.44       80.74      6.06 o 
  -2   8   6       81.25       79.77     16.45 o 
  -1   8   6       70.75       81.45     16.92 o 
   0   8   6      394.52      353.62     34.65 o 
   1   8   6       61.76       62.20     14.54 o 
   2   8   6      102.04       94.76     18.63 o 
   3   8   6       82.62       69.23      7.81 o 
   4   8   6       21.88       20.11      4.49 o 
  -9   9   6        6.30        7.77      2.36 o 
  -8   9   6       31.44       35.01      5.10 o 
  -7   9   6       52.87       52.63      6.02 o 
  -6   9   6       26.87       28.26      5.45 o 
  -5   9   6       76.30       71.93      8.51 o 
  -4   9   6       17.95       19.98      3.28 o 
  -3   9   6      109.31       95.64      6.76 o 
  -2   9   6       48.22       48.01      3.94 o 
  -1   9   6      279.26      269.65     15.96 o 
   0   9   6      361.07      335.67     17.82 o 
   1   9   6      276.96      251.47     15.38 o 
   2   9   6       36.26       33.37      5.78 o 
   3   9   6      115.65      110.58     10.02 o 
   4   9   6       23.78       22.42      4.71 o 
  -8  10   6       44.93       51.23      5.00 o 
  -7  10   6       46.86       48.63      3.98 o 
  -6  10   6       17.43       17.66      4.26 o 
  -5  10   6       15.43       16.20      4.37 o 
  -4  10   6       29.13       30.33      3.86 o 
  -3  10   6      212.10      202.79     13.35 o 
  -2  10   6      112.66      131.40     11.25 o 
  -1  10   6       45.90       52.02      7.38 o 
   0  10   6       96.58      110.28     10.40 o 
   1  10   6       45.15       50.47      7.26 o 
   2  10   6      109.81      113.96     10.41 o 
   3  10   6      211.85      208.76     13.61 o 
   4  10   6       31.01       38.12      6.07 o 
   7  10   6       44.68       42.22      4.52 o 
  -7  11   6        2.65        5.95      1.83 o 
  -6  11   6       26.67       34.67      4.64 o 
  -5  11   6        0.34        0.75      2.12 o 
  -4  11   6       22.60       30.04      4.54 o 
  -3  11   6        3.86        4.37      2.35 o 
  -2  11   6       37.01       34.59      5.81 o 
  -1  11   6       23.32       19.91      3.28 o 
   0  11   6       87.66       86.56      9.01 o 
   1  11   6       24.74       20.32      4.92 o 
   2  11   6       33.00       31.30      5.55 o 
   3  11   6        3.77        1.45      2.07 o 
   4  11   6       17.59       19.89      3.95 o 
   5  11   6        0.45       -0.89      1.42 o 
   6  11   6       26.83       29.37      4.08 o 
  -5  12   6        2.39        1.81      1.77 o 
  -4  12   6        6.77        4.60      2.27 o 
  -3  12   6        7.89        8.87      2.70 o 
  -2  12   6       14.00       20.55      2.86 o 
  -1  12   6        0.97        1.60      2.43 o 
   0  12   6        3.60        1.97      2.11 o 
   1  12   6        1.55        0.05      2.21 o 
   2  12   6       12.50       17.51      3.75 o 
   3  12   6       10.40       12.38      3.27 o 
   4  12   6        6.77        7.51      1.66 o 
   5  12   6        2.49        4.34      1.76 o 
  -2  13   6       27.57       27.62      2.41 o 
  -1  13   6        1.97        2.05      1.84 o 
   0  13   6        1.05        0.78      1.58 o 
   1  13   6        1.39        1.01      1.12 o 
   2  13   6       28.33       28.82      2.66 o 
   3  13   6       20.72       25.86      2.33 o 
   1   0   7       28.27       26.25      5.03 o 
   2   0   7     2531.30     2704.60     71.54 o 
   3   0   7      164.31      194.96     19.86 o 
   4   0   7      767.54      864.98     43.44 o 
   5   0   7       19.37       19.53      5.61 o 
   6   0   7       71.26       67.51     10.53 o 
   7   0   7      594.48      588.04     43.87 o 
   8   0   7       60.54       49.35      7.04 o 
   9   0   7        0.41       -1.81      1.81 o 
  10   0   7        9.76        7.36      2.18 o 
  11   0   7        4.82        6.34      1.80 o 
  12   0   7       29.96       28.02      3.50 o 
 -12   1   7        2.25        5.59      1.83 o 
 -11   1   7       26.25       27.61      3.44 o 
 -10   1   7       19.28       19.68      2.50 o 
  -9   1   7        7.90        7.48      1.77 o 
  -8   1   7      137.20      139.78      8.11 o 
  -7   1   7       32.39       37.04      7.76 o 
  -6   1   7      148.28      151.89     15.31 o 
  -5   1   7        9.36       11.15      4.32 o 
  -4   1   7      338.74      339.44     20.10 o 
  -3   1   7       12.38        3.16      4.16 o 
  -2   1   7     1032.98     1031.63     44.75 o 
  -1   1   7      602.71      656.53     33.96 o 
   0   1   7     2407.61     2456.86     45.46 o 
   1   1   7      599.90      617.19     14.73 o 
   2   1   7      941.91      976.99     41.91 o 
   3   1   7       10.29        9.41      5.08 o 
   4   1   7      369.82      399.95     29.14 o 
   5   1   7        6.42        1.89      3.99 o 
   8   1   7      154.84      150.71     11.45 o 
   9   1   7        9.10        9.62      3.46 o 
  10   1   7       20.40       23.22      4.54 o 
  11   1   7       26.64       28.89      4.42 o 
  12   1   7        2.44        4.29      1.65 o 
 -12   2   7       11.52       14.46      2.46 o 
 -11   2   7        5.27        6.28      1.41 o 
 -10   2   7       33.33       38.45      3.35 o 
  -9   2   7       36.09       32.47      3.30 o 
  -8   2   7      229.75      233.12      8.35 o 
  -7   2   7      157.57      149.00      9.19 o 
  -6   2   7       30.33       33.18      7.53 o 
  -5   2   7       14.00       21.09      5.50 o 
  -4   2   7      467.98      448.88     23.95 o 
  -3   2   7      281.42      326.30     18.98 o 
  -2   2   7     1021.37     1002.59     44.36 o 
  -1   2   7      608.90      551.47     31.44 o 
   0   2   7      824.34      816.62     21.54 o 
   1   2   7      615.83      595.19     17.74 o 
   2   2   7     1179.38     1317.65     31.01 o 
   3   2   7      276.96      280.60     22.83 o 
   4   2   7      396.00      433.72     29.33 o 
   8   2   7      241.83      250.26     14.34 o 
   9   2   7       33.36       40.59      6.03 o 
  10   2   7       29.15       30.74      4.85 o 
  11   2   7        4.86        6.48      2.45 o 
 -11   3   7       21.15       23.49      2.28 o 
 -10   3   7       32.84       30.09      2.97 o 
  -9   3   7        1.80        3.18      1.61 o 
  -8   3   7      201.82      201.00     11.88 o 
  -7   3   7       48.33       44.13      4.52 o 
  -6   3   7       79.74       70.55     11.25 o 
  -5   3   7      153.52      172.00     16.30 o 
  -4   3   7      124.11      140.63     13.88 o 
  -3   3   7      168.07      189.74     14.95 o 
  -2   3   7      509.49      579.70     34.87 o 
  -1   3   7      390.79      402.51     19.81 o 
   0   3   7     2759.21     2805.30    113.62 o 
   1   3   7      396.10      450.95     19.41 o 
   2   3   7      559.41      671.50     19.70 o 
   3   3   7      155.05      181.61     18.41 o 
  11   3   7       22.56       27.32      4.03 o 
 -11   4   7       13.78       20.17      2.56 o 
 -10   4   7       36.34       36.53      3.13 o 
  -9   4   7       17.41       19.19      3.22 o 
  -8   4   7       63.22       71.07      5.54 o 
  -7   4   7      467.92      459.44     11.51 o 
  -6   4   7      227.93      231.52     19.97 o 
  -5   4   7      519.84      540.42     29.12 o 
  -4   4   7      141.13      131.59     13.75 o 
  -3   4   7      979.54     1016.70     70.14 o 
  -2   4   7      429.20      447.85     23.08 o 
  -1   4   7      379.39      363.54     35.86 o 
   0   4   7      418.47      420.04     20.48 o 
   1   4   7      359.60      370.60     18.46 o 
   2   4   7      422.24      439.52     30.63 o 
   3   4   7      968.77     1020.33     46.74 o 
 -11   5   7        6.04        7.95      1.62 o 
 -10   5   7       18.69       18.50      2.68 o 
  -9   5   7       13.71       12.15      2.06 o 
  -8   5   7        8.49       14.14      2.28 o 
  -7   5   7      120.01      125.11      6.13 o 
  -6   5   7      356.95      347.52     16.98 o 
  -5   5   7       45.89       56.56      9.72 o 
  -4   5   7      367.02      409.88     25.14 o 
  -3   5   7       68.91       49.08     11.01 o 
  -2   5   7      175.56      157.72     14.25 o 
  -1   5   7      230.49      219.26     17.26 o 
   0   5   7      325.97      278.41     26.55 o 
   1   5   7      234.43      247.31     24.93 o 
   2   5   7      206.91      219.10     23.49 o 
   3   5   7       69.94       71.79     13.51 o 
 -11   6   7       19.20       20.34      2.81 o 
 -10   6   7        1.67        1.57      1.30 o 
  -9   6   7        1.96        2.20      1.34 o 
  -8   6   7       58.80       54.56      3.96 o 
  -7   6   7      125.41      137.79      7.93 o 
  -6   6   7      231.43      237.98     15.36 o 
  -5   6   7      157.01      143.98     10.94 o 
  -4   6   7      468.75      418.93     36.70 o 
  -3   6   7       88.63       84.45     16.53 o 
  -2   6   7      899.50      859.67     34.90 o 
  -1   6   7      304.29      334.18     31.69 o 
   0   6   7        6.29       10.06      6.97 o 
   1   6   7      329.48      272.35     28.06 o 
   2   6   7      818.32      811.23     48.57 o 
   3   6   7       96.99      115.97     18.22 o 
 -10   7   7        0.70        0.30      3.27 o 
  -9   7   7       26.72       27.96      3.11 o 
  -8   7   7       36.74       39.70      6.71 o 
  -7   7   7       62.39       66.51      4.40 o 
  -6   7   7        6.40        8.98      2.47 o 
  -5   7   7      116.37      120.02     10.44 o 
  -4   7   7        3.20        1.58      2.24 o 
  -3   7   7      126.27      139.83     20.42 o 
  -2   7   7      155.11      149.04     22.41 o 
  -1   7   7      118.79      107.05     18.85 o 
   0   7   7      377.57      401.19     36.11 o 
   1   7   7      129.03      125.19     20.62 o 
   2   7   7      134.73      147.20     21.72 o 
   3   7   7      142.84      138.57     21.82 o 
  -9   8   7        8.23        7.69      1.71 o 
  -8   8   7        3.39        3.73      2.35 o 
  -7   8   7       11.48       12.58      2.59 o 
  -6   8   7       16.30       18.54      4.53 o 
  -5   8   7       61.32       53.88      7.34 o 
  -4   8   7       96.41      115.21     10.36 o 
  -3   8   7       88.89       86.69      8.98 o 
  -2   8   7      319.86      309.58     11.35 o 
  -1   8   7       35.07       33.95      5.77 o 
   0   8   7       10.60       11.29      2.70 o 
   1   8   7       34.51       33.26      6.12 o 
   2   8   7      360.11      345.44     17.29 o 
   3   8   7       88.28       88.27      8.78 o 
  -8   9   7       12.95       14.39      3.26 o 
  -7   9   7        9.30        8.22      3.05 o 
  -6   9   7       51.40       49.77      4.62 o 
  -5   9   7        2.40        4.87      3.12 o 
  -4   9   7       13.11        6.58      3.36 o 
  -3   9   7       27.81       22.88      4.51 o 
  -2   9   7        5.27        2.12      1.85 o 
  -1   9   7       20.34       18.31      4.76 o 
   0   9   7        0.48       -1.69      1.69 o 
   1   9   7       24.00       18.32      4.65 o 
   2   9   7        3.37        7.87      3.71 o 
   3   9   7       22.58       18.57      4.66 o 
   4   9   7       11.83        4.91      2.60 o 
  -7  10   7       35.24       46.70      3.63 o 
  -6  10   7        9.05       11.15      2.69 o 
  -5  10   7       25.74       23.93      3.38 o 
  -4  10   7       27.34       18.20      4.04 o 
  -3  10   7        2.43        2.85      2.25 o 
  -2  10   7      226.95      235.99     14.91 o 
  -1  10   7       54.42       51.14      4.97 o 
   0  10   7       10.89       15.21      4.25 o 
   1  10   7       54.91       48.90      7.20 o 
   2  10   7      230.50      244.05     14.84 o 
   3  10   7        1.88        4.51      2.88 o 
   4  10   7       22.28       21.89      4.30 o 
  -6  11   7        1.30        0.54      1.71 o 
  -5  11   7        7.02        2.80      2.10 o 
  -4  11   7       13.23       12.74      2.38 o 
  -3  11   7       26.07       25.29      3.32 o 
  -2  11   7      116.65      112.13      6.71 o 
  -1  11   7       20.87       21.56      3.14 o 
   0  11   7        3.55        1.09      2.75 o 
   1  11   7       22.91       26.25      5.26 o 
   2  11   7      113.65      110.96      9.58 o 
   3  11   7       23.51       19.17      4.09 o 
   4  11   7       13.73       17.72      3.55 o 
   6  11   7        2.06        0.38      1.39 o 
  -5  12   7        7.26        8.41      2.33 o 
  -4  12   7       55.50       67.26      5.96 o 
  -3  12   7        7.46        7.47      1.78 o 
  -2  12   7        1.84        0.79      1.31 o 
  -1  12   7       27.55       23.70      4.53 o 
   0  12   7        0.48        0.79      2.19 o 
   1  12   7       29.28       32.40      4.99 o 
   2  12   7        1.02        2.47      2.24 o 
   3  12   7        7.79        8.59      2.71 o 
   4  12   7       61.27       72.66      4.08 o 
   5  12   7        5.15        6.61      1.82 o 
  -1  13   7       54.33       61.42      5.23 o 
   0  13   7        6.67       12.32      2.72 o 
   1  13   7       50.71       55.98      5.06 o 
   2  13   7       28.74       32.48      2.55 o 
   0   0   8       58.25       68.22     11.79 o 
   1   0   8      422.95      495.12     22.12 o 
   2   0   8      976.65     1075.91     47.87 o 
   3   0   8       36.29       54.28     11.70 o 
   4   0   8       71.40       49.21     11.61 o 
   5   0   8      178.68      167.33     21.42 o 
   6   0   8        4.06        6.79      5.91 o 
   7   0   8      169.31      156.38     11.64 o 
   8   0   8      126.87      133.69     13.23 o 
   9   0   8        9.92        7.64      2.93 o 
  10   0   8        2.78        2.78      1.91 o 
  11   0   8       10.08        9.91      4.23 o 
 -11   1   8       30.11       28.63      4.09 o 
 -10   1   8       11.77       10.10      3.24 o 
  -9   1   8       68.04       64.93      4.97 o 
  -8   1   8       38.69       40.20      3.56 o 
  -7   1   8       30.78       29.77      5.28 o 
  -6   1   8       55.91       89.82     16.65 o 
  -5   1   8       64.71       70.75     14.53 o 
  -4   1   8      314.41      323.49     29.19 o 
  -3   1   8      172.14      183.49     20.97 o 
  -2   1   8      216.19      219.84     22.25 o 
  -1   1   8      428.87      440.10     30.25 o 
   0   1   8      686.98      706.48     26.17 o 
   1   1   8      439.75      488.31     21.81 o 
   2   1   8      187.22      172.39     19.17 o 
   3   1   8      173.25      157.85     18.87 o 
   4   1   8      333.66      387.55     30.64 o 
   5   1   8       65.73       51.51     11.83 o 
   7   1   8       30.49       27.36      5.11 o 
   8   1   8       46.00       35.26      5.64 o 
   9   1   8       64.70       59.23      7.34 o 
  10   1   8        9.05        9.35      2.16 o 
  11   1   8       29.35       27.41      3.07 o 
 -11   2   8       26.41       31.91      2.46 o 
 -10   2   8      111.50      106.91      5.20 o 
  -9   2   8        1.24        1.95      2.37 o 
  -8   2   8      114.01      123.77      6.13 o 
  -7   2   8      516.64      463.50     20.11 o 
  -6   2   8      469.54      430.43     26.62 o 
  -5   2   8      137.97      145.59     14.81 o 
  -4   2   8       96.30       75.45     14.91 o 
  -3   2   8      338.18      354.96     29.65 o 
  -2   2   8       66.74       54.51     11.23 o 
  -1   2   8      676.29      777.34     40.63 o 
   0   2   8      737.20      766.00     38.59 o 
   1   2   8      664.34      756.48     21.61 o 
   2   2   8       88.30       98.06     10.00 o 
   3   2   8      351.78      373.35     28.50 o 
   4   2   8       94.78       89.67     14.21 o 
   7   2   8      515.41      486.65     19.85 o 
   8   2   8      109.23      118.22     10.01 o 
   9   2   8        1.35        2.14      2.23 o 
  10   2   8      109.89      121.68      6.38 o 
  11   2   8       25.95       38.80      4.45 o 
 -11   3   8       13.43       15.76      1.77 o 
 -10   3   8       38.63       37.60      3.97 o 
  -9   3   8        0.45       -0.56      1.31 o 
  -8   3   8       40.74       44.10      3.81 o 
  -7   3   8       19.49       18.79      4.42 o 
  -6   3   8      285.41      323.40     25.91 o 
  -5   3   8       89.01       85.31     11.63 o 
  -4   3   8      395.89      376.31     33.14 o 
  -3   3   8      332.26      330.01     29.83 o 
  -2   3   8      130.21      112.24     16.63 o 
  -1   3   8      666.09      708.23     39.30 o 
   0   3   8       56.62       46.05      6.96 o 
   1   3   8      643.65      689.44     25.69 o 
   2   3   8       91.00       78.76      7.14 o 
   3   3   8      321.02      351.24     27.58 o 
  11   3   8       14.51       13.96      2.59 o 
 -11   4   8        5.06        5.21      1.34 o 
 -10   4   8       21.18       19.33      2.23 o 
  -9   4   8       61.44       60.68      4.16 o 
  -8   4   8       88.40       78.00      4.88 o 
  -7   4   8       53.62       47.57      4.73 o 
  -6   4   8      181.54      175.85     12.02 o 
  -5   4   8       94.86       90.07     16.32 o 
  -4   4   8      119.29       81.47     16.35 o 
  -3   4   8      262.70      219.33     24.69 o 
  -2   4   8      778.68      845.42     45.68 o 
  -1   4   8       32.19       24.95      5.57 o 
   0   4   8      485.60      474.65     23.16 o 
   1   4   8       26.89       33.73      9.04 o 
   2   4   8      713.97      680.73     39.43 o 
 -11   5   8        6.24        8.15      2.16 o 
 -10   5   8       61.44       62.82      4.23 o 
  -9   5   8       26.44       25.39      3.03 o 
  -8   5   8        9.77       10.91      3.13 o 
  -7   5   8       16.60       13.73      2.82 o 
  -6   5   8      314.45      308.28     15.64 o 
  -5   5   8      555.28      528.46     37.01 o 
  -4   5   8      487.00      501.53     39.99 o 
  -3   5   8       45.81       46.24     11.92 o 
  -2   5   8      447.32      454.74     25.38 o 
  -1   5   8      356.71      352.38     21.48 o 
   0   5   8        0.44        6.47      4.63 o 
   1   5   8      374.95      357.72     30.98 o 
   2   5   8      390.11      372.49     31.40 o 
 -10   6   8        9.44        7.78      1.62 o 
  -9   6   8       24.05       23.41      2.38 o 
  -8   6   8       94.33       91.87      6.48 o 
  -7   6   8       26.96       25.35      3.66 o 
  -6   6   8      376.30      373.51     10.32 o 
  -5   6   8       60.60       56.97      5.10 o 
  -4   6   8      225.55      228.95     12.45 o 
  -3   6   8       78.18       73.41     15.21 o 
  -2   6   8      139.17      122.15     13.68 o 
  -1   6   8       74.42       56.28     13.97 o 
   0   6   8        5.88        3.05      3.02 o 
   1   6   8       81.19       81.89     15.81 o 
   2   6   8      170.79      190.08     23.99 o 
   3   6   8       74.08       70.01     14.62 o 
 -10   7   8       40.34       57.41      4.66 o 
  -9   7   8        6.85        9.67      2.71 o 
  -8   7   8        8.47       10.75      2.15 o 
  -7   7   8       32.85       34.07      3.17 o 
  -6   7   8       18.51       16.26      2.42 o 
  -5   7   8      288.33      280.87     11.16 o 
  -4   7   8       96.62       77.08      8.45 o 
  -3   7   8       79.71       97.19      9.19 o 
  -2   7   8       79.20       78.55      7.47 o 
  -1   7   8      167.14      120.19     20.27 o 
   0   7   8        0.18        3.07      4.49 o 
   1   7   8      157.18      113.09     19.13 o 
   2   7   8       60.56       79.87     15.90 o 
  -9   8   8        2.72        2.53      1.04 o 
  -8   8   8       18.94       19.81      3.75 o 
  -7   8   8       25.85       15.07      4.97 o 
  -6   8   8       12.61       11.94      2.88 o 
  -5   8   8       14.85       12.41      2.82 o 
  -4   8   8       21.03       21.37      4.78 o 
  -3   8   8       65.83       59.81      7.42 o 
  -2   8   8      721.67      716.68     25.34 o 
  -1   8   8        5.63        7.52      2.38 o 
   0   8   8      169.93      177.31      9.73 o 
   1   8   8        7.98        6.78      3.31 o 
   2   8   8      712.99      674.46     24.33 o 
   3   8   8       65.12       55.79      7.11 o 
  -8   9   8        1.12        6.50      2.06 o 
  -7   9   8       24.64       26.74      2.97 o 
  -6   9   8       11.51       11.51      2.27 o 
  -5   9   8       68.39       63.97      4.23 o 
  -4   9   8       40.00       36.11      3.44 o 
  -3   9   8       37.10       31.64      5.18 o 
  -2   9   8       77.10       73.85      4.84 o 
  -1   9   8       71.75       72.99      5.94 o 
   0   9   8      167.32      162.54      8.58 o 
   1   9   8       78.67       74.16      8.60 o 
   2   9   8       75.21       74.46      8.42 o 
   3   9   8       37.05       36.17      5.89 o 
  -7  10   8       27.50       28.77      3.61 o 
  -6  10   8        8.90       11.45      3.14 o 
  -5  10   8        3.94        2.50      2.43 o 
  -4  10   8       14.70       16.30      3.22 o 
  -3  10   8       14.35       13.27      3.46 o 
  -2  10   8       15.90       12.95      2.73 o 
  -1  10   8        3.01        2.64      1.97 o 
   0  10   8       11.20       12.68      2.76 o 
   1  10   8        2.08       -0.96      3.29 o 
   2  10   8       20.72       23.80      5.01 o 
   3  10   8       17.70       15.38      3.94 o 
   4  10   8       14.62       14.07      3.29 o 
  -6  11   8        2.35        1.35      1.41 o 
  -5  11   8       24.93       27.61      4.14 o 
  -4  11   8       19.54       22.96      3.32 o 
  -3  11   8       30.39       26.89      3.28 o 
  -2  11   8       18.50       18.36      3.66 o 
  -1  11   8       14.77       10.60      2.40 o 
   0  11   8        8.09       13.07      3.81 o 
   1  11   8       11.97       10.17      3.55 o 
   2  11   8       20.10       19.47      4.20 o 
   3  11   8       28.36       22.60      4.12 o 
   4  11   8       24.17       33.59      4.36 o 
   6  11   8        1.94        3.54      1.47 o 
  -4  12   8        7.02        7.38      2.19 o 
  -3  12   8       43.18       46.31      3.35 o 
  -2  12   8       37.85       42.89      3.45 o 
  -1  12   8        2.58        2.55      2.25 o 
   0  12   8        8.64        5.52      2.72 o 
   1  12   8        2.34        2.92      2.05 o 
   2  12   8       33.46       33.75      4.45 o 
   3  12   8       40.46       42.38      4.50 o 
   4  12   8        7.92        5.43      1.82 o 
   0  13   8        4.76        3.92      1.66 o 
   1   0   9      102.97      101.08     15.14 o 
   2   0   9      125.73      120.78     17.39 o 
   3   0   9     2181.00     2261.93     77.03 o 
   4   0   9     2565.20     2399.92     82.48 o 
   5   0   9        5.41       13.45      7.70 o 
   6   0   9        5.78       18.28      8.87 o 
   7   0   9       64.13       52.40      7.03 o 
   8   0   9      136.53      137.53     11.28 o 
   9   0   9        0.00       -0.27      1.43 o 
  10   0   9       21.70       24.53      3.01 o 
  11   0   9        6.78       12.22      2.75 o 
 -11   1   9        7.36       12.17      2.88 o 
 -10   1   9       16.41       17.95      2.70 o 
  -9   1   9        3.95        3.33      1.75 o 
  -8   1   9      106.50       91.56      9.29 o 
  -7   1   9        5.15        4.03      2.62 o 
  -6   1   9       57.27       55.12     13.96 o 
  -5   1   9      281.26      335.64     32.33 o 
  -4   1   9      244.61      236.49     26.79 o 
  -3   1   9       29.92       35.06     10.73 o 
  -2   1   9       58.07       78.06     14.34 o 
  -1   1   9      542.25      524.86     35.04 o 
   0   1   9     1010.48      906.09     44.39 o 
   1   1   9      556.69      653.60     27.40 o 
   2   1   9       55.92       70.41     13.03 o 
   3   1   9       26.09       11.06      6.02 o 
   4   1   9      222.08      201.75     23.12 o 
   5   1   9      288.22      292.92     28.67 o 
   7   1   9        5.77        2.88      2.75 o 
   8   1   9      113.78      106.58      9.87 o 
   9   1   9        3.25        4.19      2.76 o 
  10   1   9       16.26       19.61      4.11 o 
  11   1   9        6.98       11.43      2.60 o 
 -11   2   9        9.06        8.57      1.66 o 
 -10   2   9        2.36        2.34      1.13 o 
  -9   2   9       50.20       55.43      4.99 o 
  -8   2   9       17.77       18.37      3.19 o 
  -7   2   9        8.88        7.30      3.68 o 
  -6   2   9       69.89       74.15     13.04 o 
  -5   2   9       52.88       61.02     15.69 o 
  -4   2   9      180.26      148.07     21.26 o 
  -3   2   9       36.90       32.64     10.13 o 
  -2   2   9      650.94      677.97     41.91 o 
  -1   2   9      527.80      583.21     37.52 o 
   0   2   9      430.93      469.65     32.25 o 
   1   2   9      509.56      513.44     30.62 o 
   2   2   9      702.76      700.76     28.42 o 
   3   2   9       34.00       40.29     10.35 o 
   4   2   9      229.82      236.76     24.89 o 
   7   2   9        7.38        8.60      3.15 o 
   8   2   9       13.65       15.81      3.93 o 
   9   2   9       52.40       54.11      6.62 o 
  10   2   9        2.15        4.24      2.05 o 
 -11   3   9        7.94        9.10      1.57 o 
 -10   3   9       31.26       39.15      2.97 o 
  -9   3   9       61.06       55.82      5.00 o 
  -8   3   9       89.51       85.86     10.74 o 
  -7   3   9      255.90      239.05     14.68 o 
  -6   3   9       96.39       91.97      8.98 o 
  -5   3   9       56.79       53.88     13.15 o 
  -4   3   9       26.14       10.66      6.85 o 
  -3   3   9        1.12        0.35      3.61 o 
  -2   3   9       13.21        8.07      5.95 o 
  -1   3   9        5.90        8.01      5.52 o 
   0   3   9       19.52       15.56      6.41 o 
   1   3   9        4.93        4.92      2.72 o 
   2   3   9        8.79       -5.27      5.27 o 
   3   3   9        0.52        4.27      4.91 o 
   7   3   9      253.88      239.66     13.91 o 
   8   3   9       78.58       80.17      8.07 o 
 -11   4   9       87.85       98.42      5.96 o 
 -10   4   9       17.30       20.82      2.14 o 
  -9   4   9        9.21        9.10      1.77 o 
  -8   4   9       41.19       39.61      4.35 o 
  -7   4   9       33.89       28.47      5.45 o 
  -6   4   9       34.22       41.48      6.20 o 
  -5   4   9       51.77       51.68     13.83 o 
  -4   4   9       38.85       46.51     11.16 o 
  -3   4   9       10.15        8.96      6.19 o 
  -2   4   9      142.18      124.14     18.75 o 
  -1   4   9       46.13       63.10     13.05 o 
   0   4   9       21.92       22.35     15.88 o 
   1   4   9       52.97       60.36     12.44 o 
 -10   5   9        0.65        1.88      0.94 o 
  -9   5   9       19.52       27.82      3.19 o 
  -8   5   9       24.84       26.65      3.66 o 
  -7   5   9      229.83      222.44      9.72 o 
  -6   5   9       84.09       90.10      8.69 o 
  -5   5   9       66.37       72.44      8.00 o 
  -4   5   9       89.01       82.46     16.98 o 
  -3   5   9      112.37      100.22     17.82 o 
  -2   5   9      265.20      256.19     27.58 o 
  -1   5   9       82.70       95.76     11.75 o 
   0   5   9       13.86        8.76      5.43 o 
   1   5   9       85.29       91.00     16.34 o 
   2   5   9      239.96      205.57     23.98 o 
 -10   6   9        7.50        9.46      2.30 o 
  -9   6   9        3.98        5.37      1.63 o 
  -8   6   9        5.74        6.99      1.90 o 
  -7   6   9       87.14       87.32      8.71 o 
  -6   6   9      113.96      102.31      5.50 o 
  -5   6   9       18.10       18.85      3.19 o 
  -4   6   9      475.24      451.26     14.13 o 
  -3   6   9      140.88      144.06      9.29 o 
  -2   6   9      694.22      601.07     42.33 o 
  -1   6   9       83.98       92.89     17.80 o 
   0   6   9       22.77       20.06      8.29 o 
   1   6   9       80.38       67.76     14.51 o 
   2   6   9      752.34      667.44     45.27 o 
  -9   7   9        0.69        0.28      1.13 o 
  -8   7   9       29.96       32.13      3.25 o 
  -7   7   9       34.50       32.94      8.06 o 
  -6   7   9       52.23       55.18      4.88 o 
  -5   7   9       20.35       17.99      3.05 o 
  -4   7   9       19.97       17.11      3.07 o 
  -3   7   9       57.04       50.03      4.92 o 
  -2   7   9      633.70      609.07     16.45 o 
  -1   7   9      458.68      431.10     13.68 o 
   0   7   9      521.95      537.85     15.06 o 
   1   7   9      443.42      397.62     19.05 o 
   2   7   9      654.87      591.05     22.15 o 
  -8   8   9       54.63       70.42      5.76 o 
  -7   8   9       21.86       20.84      2.71 o 
  -6   8   9       18.43       14.76      3.69 o 
  -5   8   9       25.22       27.40      5.17 o 
  -4   8   9        7.57        4.11      1.99 o 
  -3   8   9        5.84        7.62      3.25 o 
  -2   8   9       88.25       86.91      6.53 o 
  -1   8   9      246.58      234.02     10.38 o 
   0   8   9       50.55       55.36      4.24 o 
   1   8   9      229.98      199.33     13.70 o 
   2   8   9       73.61       71.59      8.18 o 
   3   8   9        4.79        5.05      2.86 o 
  -7   9   9       27.61       27.96      3.92 o 
  -6   9   9       23.69       29.19      4.79 o 
  -5   9   9       22.77       21.03      3.13 o 
  -4   9   9       91.53       91.98      6.94 o 
  -3   9   9       29.84       18.63      3.13 o 
  -2   9   9       18.56       17.95      2.65 o 
  -1   9   9       26.67       30.12      4.05 o 
   0   9   9       71.76       67.08      5.84 o 
   1   9   9       28.74       46.45      6.82 o 
   2   9   9       25.32       20.20      4.65 o 
   3   9   9       23.87       23.77      4.89 o 
  -6  10   9       21.25       31.34      4.26 o 
  -5  10   9       43.08       34.42      3.34 o 
  -4  10   9       30.68       31.12      3.63 o 
  -3  10   9        1.82        4.18      2.00 o 
  -2  10   9        0.31        0.62      1.64 o 
  -1  10   9      123.58      106.37     10.49 o 
   0  10   9        8.88        4.11      3.19 o 
   1  10   9      131.49      119.00     10.21 o 
   2  10   9        0.88       -1.07      2.41 o 
   3  10   9        2.52        7.40      2.70 o 
  -5  11   9        5.96        1.96      1.60 o 
  -4  11   9       11.53       17.67      2.60 o 
  -3  11   9        7.56        9.06      4.11 o 
  -2  11   9       10.83       16.02      2.59 o 
  -1  11   9        8.89        6.50      1.85 o 
   0  11   9        2.73        7.11      3.07 o 
   1  11   9        9.30        9.32      3.26 o 
   2  11   9       11.85       19.66      3.98 o 
   3  11   9        6.16        8.38      2.56 o 
  -3  12   9       43.49       51.87      3.18 o 
  -2  12   9        8.73        9.02      1.73 o 
  -1  12   9        3.49        5.23      2.31 o 
   0  12   9       15.88       21.72      3.76 o 
   1  12   9        4.33        3.18      2.07 o 
   2  12   9        8.42       16.18      2.87 o 
   0   0  10      521.17      604.93     39.58 o 
   1   0  10       92.68       96.27     16.17 o 
   2   0  10        4.49        5.07      5.43 o 
   3   0  10      256.57      267.55     27.80 o 
   4   0  10      236.29      202.91     25.09 o 
   5   0  10      112.73      119.23     19.11 o 
   6   0  10       75.78       66.56      7.60 o 
   7   0  10      263.60      239.53     14.77 o 
   8   0  10       57.01       43.96      6.57 o 
   9   0  10       18.07       23.19      3.63 o 
  10   0  10        0.49        2.42      1.99 o 
  11   0  10        1.76        2.76      1.65 o 
 -11   1  10       15.92       16.83      2.93 o 
 -10   1  10       21.64       26.75      3.05 o 
  -9   1  10       10.92       14.23      2.70 o 
  -8   1  10       11.46       11.67      3.82 o 
  -7   1  10        7.76        5.15      2.94 o 
  -6   1  10      145.74      125.89     10.58 o 
  -5   1  10        4.18       -6.37      7.15 o 
  -4   1  10       94.98       76.89     16.18 o 
  -3   1  10       76.71       48.91     12.55 o 
  -2   1  10      396.36      346.45     30.91 o 
  -1   1  10      738.24      775.22     44.95 o 
   0   1  10       15.28       10.13      4.51 o 
   1   1  10      752.38      797.01     32.36 o 
   2   1  10      380.65      354.99     31.56 o 
   3   1  10       83.49       63.14     13.40 o 
   4   1  10       69.81       96.10     16.91 o 
   5   1  10        3.75       10.67      5.93 o 
   6   1  10      139.56      140.45     10.54 o 
   7   1  10        7.67        1.06      2.19 o 
   8   1  10       10.79        9.44      3.53 o 
   9   1  10       12.06       15.86      3.98 o 
  10   1  10       22.24       24.63      4.04 o 
  11   1  10       15.61       13.76      2.50 o 
 -11   2  10       11.09       16.33      2.78 o 
 -10   2  10        2.83        2.32      1.38 o 
  -9   2  10       17.47       14.27      2.71 o 
  -8   2  10       89.03       85.91      6.28 o 
  -7   2  10      188.12      188.59     13.21 o 
  -6   2  10      141.86      142.51     11.37 o 
  -5   2  10      125.43       94.38     17.79 o 
  -4   2  10      108.54      111.18     19.70 o 
  -3   2  10      340.36      315.80     31.29 o 
  -2   2  10      500.34      527.62     39.17 o 
  -1   2  10      194.80      180.87     22.08 o 
   0   2  10      800.54      798.78     44.90 o 
   1   2  10      186.32      191.28     15.92 o 
   2   2  10      471.84      497.83     37.20 o 
   3   2  10      335.16      383.79     33.08 o 
   4   2  10       98.82       73.14     14.93 o 
   7   2  10      185.54      162.92     12.03 o 
   8   2  10       79.47       77.62      8.18 o 
   9   2  10       18.39       18.70      3.96 o 
  10   2  10        2.66        2.89      1.82 o 
 -10   3  10        4.46        4.85      1.91 o 
  -9   3  10       44.78       38.95      6.82 o 
  -8   3  10       70.08       62.74      5.35 o 
  -7   3  10        4.65        3.24      2.74 o 
  -6   3  10       60.19       46.62      6.79 o 
  -5   3  10      243.87      228.78     13.69 o 
  -4   3  10      214.61      180.48     25.02 o 
  -3   3  10      156.52      141.05     21.15 o 
  -2   3  10      171.65      185.22     23.51 o 
  -1   3  10       22.20       14.62      6.77 o 
   0   3  10       51.95       48.29     11.40 o 
   1   3  10       21.48       20.13      8.17 o 
   3   3  10      163.81      168.07     21.23 o 
   7   3  10        5.79       11.66      3.56 o 
   8   3  10       75.95       75.43      7.69 o 
   9   3  10       42.26       35.57      4.84 o 
 -10   4  10       17.51       14.71      2.19 o 
  -9   4  10       33.78       33.91      3.58 o 
  -8   4  10      129.14      149.38      7.94 o 
  -7   4  10       32.77       34.08      5.71 o 
  -6   4  10        4.03        5.02      2.85 o 
  -5   4  10      112.67       99.73      6.48 o 
  -4   4  10       20.17       38.84     12.07 o 
  -3   4  10      154.64      124.22     20.15 o 
  -2   4  10      337.24      349.89     33.14 o 
  -1   4  10      328.00      330.91     30.50 o 
   0   4  10       28.39       42.85     10.94 o 
   1   4  10      335.37      314.96     29.06 o 
 -10   5  10        8.20       10.17      2.52 o 
  -9   5  10       32.09       39.47      3.51 o 
  -8   5  10        9.94       10.16      2.25 o 
  -7   5  10       58.75       61.96      5.19 o 
  -6   5  10       85.95       75.56      7.96 o 
  -5   5  10      484.64      463.92     20.06 o 
  -4   5  10      628.96      573.01     22.19 o 
  -3   5  10       32.30       25.81      4.53 o 
  -2   5  10      193.69      159.68     22.59 o 
  -1   5  10      112.35      105.15     17.73 o 
   0   5  10       30.20       29.08     10.05 o 
   1   5  10      109.55      129.44     20.21 o 
  -9   6  10        8.54       10.64      2.75 o 
  -8   6  10        3.05        5.59      2.74 o 
  -7   6  10        7.31        8.34      2.67 o 
  -6   6  10      151.42      139.35      6.30 o 
  -5   6  10       73.58       69.19      7.72 o 
  -4   6  10       76.48       65.43      7.42 o 
  -3   6  10       40.35       33.40      4.13 o 
  -2   6  10       80.39       69.43      5.76 o 
  -1   6  10      141.51      128.50      7.54 o 
   0   6  10       85.49       79.25      5.55 o 
   1   6  10      146.00      125.90      7.68 o 
   2   6  10       67.38       70.74      8.05 o 
  -9   7  10       23.94       26.45      3.40 o 
  -8   7  10        2.29       -0.09      1.20 o 
  -7   7  10       13.43        8.67      4.32 o 
  -6   7  10       20.56       22.64      2.50 o 
  -5   7  10       21.56       21.05      3.33 o 
  -4   7  10       34.12       32.13      4.09 o 
  -3   7  10        2.47        1.39      4.06 o 
  -2   7  10       69.16       62.02      5.59 o 
  -1   7  10      143.98      134.40      7.91 o 
   0   7  10      112.88      114.93      9.79 o 
   1   7  10      154.40      141.99      9.12 o 
   2   7  10       76.38       79.09      8.47 o 
  -7   8  10       37.56       34.10      4.37 o 
  -6   8  10        9.33       10.45      2.26 o 
  -5   8  10        3.79        4.98      2.08 o 
  -4   8  10       66.04       65.82      7.55 o 
  -3   8  10       17.35       20.37      3.30 o 
  -2   8  10       19.75       20.19      3.33 o 
  -1   8  10      125.95      130.78      7.82 o 
   0   8  10       32.30       28.56      4.00 o 
   1   8  10      118.83      111.87     10.35 o 
   2   8  10       14.00       11.59      3.62 o 
  -7   9  10        3.30        3.45      1.57 o 
  -6   9  10        1.22       -0.68      1.77 o 
  -5   9  10       19.10       12.93      2.42 o 
  -4   9  10       55.88       69.17      6.43 o 
  -3   9  10       32.39       31.46      3.15 o 
  -2   9  10       18.95       17.10      2.59 o 
  -1   9  10      114.60       90.33      7.53 o 
   0   9  10      107.88       96.50      6.47 o 
   1   9  10      112.32      104.93      9.76 o 
   2   9  10       14.18       11.81      3.99 o 
   3   9  10       30.39       24.65      4.59 o 
  -6  10  10        5.84        7.21      2.08 o 
  -5  10  10        9.44       12.15      1.95 o 
  -4  10  10        5.68        9.51      2.12 o 
  -3  10  10        5.00        6.14      2.06 o 
  -2  10  10       13.19       14.53      2.69 o 
  -1  10  10       25.66       26.60      3.59 o 
   0  10  10        1.18        1.15      1.51 o 
   1  10  10       28.51       35.07      5.46 o 
   2  10  10       15.35       14.73      3.53 o 
   3  10  10        4.20        5.57      2.44 o 
  -5  11  10       27.06       33.66      3.63 o 
  -4  11  10       31.47       38.97      3.04 o 
  -3  11  10        0.43        0.54      1.14 o 
  -2  11  10        4.94        6.14      1.85 o 
  -1  11  10       10.66        9.87      2.02 o 
   0  11  10       22.62       25.01      4.40 o 
   1  11  10       10.74       10.43      3.22 o 
   2  11  10        3.51        2.54      1.80 o 
   3  11  10        0.53       -1.28      1.37 o 
  -2  12  10       36.77       40.40      3.99 o 
  -1  12  10       32.16       38.52      4.19 o 
   0  12  10       12.61       27.16      3.62 o 
   1  12  10       31.71       33.75      3.81 o 
   1   0  11      226.53      228.18     26.30 o 
   2   0  11        5.15        5.08      6.04 o 
   3   0  11      106.13       89.86     17.01 o 
   4   0  11       27.07       30.87     11.30 o 
   5   0  11      344.77      328.16     16.77 o 
   6   0  11       19.04       22.53      4.72 o 
   7   0  11      261.76      283.26     16.12 o 
   8   0  11        4.06        2.79      2.56 o 
   9   0  11        2.02        0.94      2.45 o 
  10   0  11        5.00        6.86      2.34 o 
 -10   1  11        7.15        8.05      1.69 o 
  -9   1  11       11.31       10.24      2.37 o 
  -8   1  11       47.87       38.25      6.25 o 
  -7   1  11       34.88       23.39      5.06 o 
  -6   1  11       33.44       37.37      6.32 o 
  -5   1  11      135.25      145.47     11.24 o 
  -4   1  11       52.97       12.28      8.15 o 
  -3   1  11       65.59       65.25     14.71 o 
  -2   1  11      248.82      235.04     26.89 o 
  -1   1  11      158.91      157.47     21.79 o 
   0   1  11        2.04        6.65      4.67 o 
   1   1  11      160.73      133.55     14.04 o 
   2   1  11      239.85      253.99     27.98 o 
   3   1  11       66.69       81.76     16.29 o 
   4   1  11       52.63       31.14     10.61 o 
   5   1  11      126.63      128.86     10.37 o 
   6   1  11       39.42       47.47      6.52 o 
   7   1  11       35.57       27.52      5.57 o 
   8   1  11       52.54       41.82      6.21 o 
   9   1  11       11.47       12.22      3.55 o 
  10   1  11        7.00       15.91      3.13 o 
 -10   2  11       35.11       39.94      3.84 o 
  -9   2  11       17.31       14.02      3.48 o 
  -8   2  11       22.93       26.73      3.51 o 
  -7   2  11       30.52       31.67      5.75 o 
  -6   2  11       86.49       66.62      7.97 o 
  -5   2  11        3.53        0.47      2.04 o 
  -4   2  11       77.25       73.08      7.35 o 
  -3   2  11      124.60      125.18     20.01 o 
  -2   2  11       17.79       10.00      6.19 o 
  -1   2  11       18.15       18.41      8.88 o 
   0   2  11      106.97       68.80     14.49 o 
   1   2  11       17.48       31.44      9.49 o 
   2   2  11       27.21       26.63      9.38 o 
   3   2  11      117.76       90.07     17.19 o 
   4   2  11       83.34      127.31     20.71 o 
   5   2  11        2.76        3.19      2.53 o 
   7   2  11       29.32       28.04      5.35 o 
   8   2  11       25.35       22.54      4.72 o 
   9   2  11       18.28       18.00      3.71 o 
  10   2  11       37.65       42.94      4.36 o 
 -10   3  11       23.02       23.92      2.55 o 
  -9   3  11       43.99       51.09      4.27 o 
  -8   3  11        1.28        1.05      1.67 o 
  -7   3  11       19.98       20.63      4.56 o 
  -6   3  11      198.25      183.11     12.89 o 
  -5   3  11       66.66       62.00      5.23 o 
  -4   3  11       49.96       38.11      4.16 o 
  -3   3  11      100.86       96.22     18.51 o 
  -2   3  11      252.40      226.39     26.95 o 
  -1   3  11       23.82       36.72     10.72 o 
   0   3  11       67.76       73.52     15.35 o 
   1   3  11       21.48       18.01      7.42 o 
   4   3  11       43.50       42.66      6.02 o 
   7   3  11       18.13       16.88      4.08 o 
   8   3  11        1.73        2.24      2.23 o 
   9   3  11       43.81       51.46      5.44 o 
 -10   4  11        3.90        4.89      1.28 o 
  -9   4  11       24.30       25.28      2.34 o 
  -8   4  11       32.75       25.03      3.32 o 
  -7   4  11       10.53        7.38      3.06 o 
  -6   4  11       93.76      100.38      9.28 o 
  -5   4  11       86.92       81.87      5.97 o 
  -4   4  11       49.46       49.43      6.87 o 
  -3   4  11      364.27      339.74     14.34 o 
  -2   4  11     1030.79     1015.78     57.42 o 
  -1   4  11      142.20      118.73     19.28 o 
   0   4  11       34.90       50.41     12.62 o 
  -9   5  11        5.34        6.04      1.46 o 
  -8   5  11        7.97        6.57      1.45 o 
  -7   5  11       24.47       27.41      3.53 o 
  -6   5  11       17.08       16.96      3.91 o 
  -5   5  11      182.43      176.35     12.51 o 
  -4   5  11      216.11      202.61     13.57 o 
  -3   5  11       85.73       80.97      6.24 o 
  -2   5  11       55.31       47.79      4.72 o 
  -1   5  11       40.88       38.80      4.29 o 
   0   5  11      325.34      316.41     11.54 o 
   1   5  11       38.19       30.66      3.70 o 
   2   5  11       48.44       48.14      6.71 o 
  -9   6  11        2.64        5.19      1.92 o 
  -8   6  11       21.08       23.30      3.86 o 
  -7   6  11       14.58       20.13      2.89 o 
  -6   6  11        9.69        8.87      2.62 o 
  -5   6  11       57.58       54.49      5.13 o 
  -4   6  11      254.03      262.65     11.10 o 
  -3   6  11      148.72      154.57      8.56 o 
  -2   6  11       24.59       25.40      3.71 o 
  -1   6  11       20.32       15.90      4.49 o 
   0   6  11       30.16       35.35      4.28 o 
   1   6  11       20.55       20.11      3.17 o 
  -8   7  11       77.20       84.86      5.94 o 
  -7   7  11        0.70        0.86      1.89 o 
  -6   7  11       15.88       16.05      2.04 o 
  -5   7  11        4.22        3.40      1.67 o 
  -4   7  11       32.69       39.08      5.58 o 
  -3   7  11      210.40      211.45     14.94 o 
  -2   7  11        5.19        5.87      2.12 o 
  -1   7  11      123.57      129.87      7.88 o 
   0   7  11       23.39       21.14      3.82 o 
   1   7  11      129.15      140.99      6.51 o 
   2   7  11        8.70       11.48      3.54 o 
  -7   8  11        4.65        3.92      1.65 o 
  -6   8  11       38.60       36.18      3.41 o 
  -5   8  11       28.55       25.39      3.22 o 
  -4   8  11       16.01       19.35      3.16 o 
  -3   8  11       33.15       27.19      3.76 o 
  -2   8  11       24.79       24.97      6.86 o 
  -1   8  11       11.59       12.24      2.87 o 
   0   8  11        1.83        3.01      1.47 o 
   1   8  11       13.06       11.23      3.84 o 
   2   8  11       27.56       29.57      5.25 o 
  -6   9  11        7.27        5.07      2.13 o 
  -5   9  11       10.42       14.55      2.39 o 
  -4   9  11        7.57        7.74      1.74 o 
  -3   9  11       14.01       16.92      2.42 o 
  -2   9  11       11.36        8.44      2.33 o 
  -1   9  11       18.57       16.11      3.04 o 
   0   9  11       80.08       81.29      9.37 o 
   1   9  11       18.31       18.25      4.40 o 
   2   9  11       14.77       17.63      3.98 o 
  -5  10  11       10.98       15.93      1.98 o 
  -4  10  11        4.04        4.75      2.81 o 
  -3  10  11        1.41        2.17      1.57 o 
  -2  10  11      142.13      130.31     10.28 o 
  -1  10  11        0.15       -0.17      1.42 o 
   0  10  11        3.32        4.16      1.57 o 
   1  10  11        0.18        0.04      1.87 o 
   2  10  11      147.16      161.95      9.89 o 
  -4  11  11        2.43        3.45      1.81 o 
  -3  11  11       20.68       18.25      2.16 o 
  -2  11  11        7.76        9.21      1.76 o 
  -1  11  11       24.52       29.39      4.31 o 
   0  11  11       26.88       35.35      4.66 o 
   1  11  11       25.38       33.87      4.32 o 
   2  11  11        6.17        4.49      1.71 o 
   0   0  12      224.29      214.64     26.11 o 
   1   0  12        0.16       -1.65      4.80 o 
   2   0  12        7.09        7.69      5.75 o 
   3   0  12        5.71       -3.48      5.61 o 
   4   0  12      139.29      141.39     11.21 o 
   5   0  12       16.43       13.26      3.92 o 
   6   0  12      205.32      189.36     13.10 o 
   7   0  12      116.48      124.87     10.62 o 
   8   0  12        5.28        5.01      2.75 o 
   9   0  12       14.73       15.06      2.34 o 
  10   0  12       31.41       37.08      4.09 o 
 -10   1  12       21.81       23.08      2.22 o 
  -9   1  12        1.68        0.66      1.37 o 
  -8   1  12        9.62       13.42      2.60 o 
  -7   1  12        5.29        6.02      3.20 o 
  -6   1  12       30.21       40.19      6.47 o 
  -5   1  12       77.22       72.80      8.43 o 
  -4   1  12      251.62      228.66     14.52 o 
  -3   1  12       43.92       40.63      5.57 o 
  -2   1  12      269.85      207.17     26.00 o 
  -1   1  12      141.07      129.09     20.81 o 
   0   1  12      124.27      129.48     20.55 o 
   1   1  12      134.78      128.12     20.77 o 
   2   1  12      261.75      184.84     25.02 o 
   3   1  12       47.92       52.17      6.10 o 
   4   1  12      283.27      288.99     15.82 o 
   5   1  12       79.10       93.59      9.21 o 
   6   1  12       29.36       32.54      5.59 o 
   7   1  12        5.96        6.79      3.09 o 
   8   1  12       11.07        8.92      2.75 o 
   9   1  12        1.93        0.27      1.75 o 
  10   1  12       19.92       19.82      2.97 o 
 -10   2  12        9.13       11.77      2.94 o 
  -9   2  12        9.66        8.49      1.91 o 
  -8   2  12       39.48       40.55      4.18 o 
  -7   2  12       85.07       93.68      9.17 o 
  -6   2  12       11.37       11.29      3.58 o 
  -5   2  12       39.07       30.84      5.74 o 
  -4   2  12      156.68      144.98     11.58 o 
  -3   2  12      109.59       96.52      9.34 o 
  -2   2  12        4.91        4.77      3.95 o 
  -1   2  12      104.58       99.95     18.13 o 
   0   2  12      756.13      753.76     48.94 o 
   1   2  12      103.59       54.54     12.86 o 
   3   2  12      113.08       97.35      8.13 o 
   4   2  12      165.78      145.47     11.19 o 
   5   2  12       35.10       24.61      5.06 o 
   6   2  12       17.22       23.19      4.67 o 
   7   2  12       87.46       74.82      8.11 o 
   8   2  12       38.56       42.58      5.85 o 
   9   2  12        8.61       13.20      2.93 o 
 -10   3  12       29.18       30.27      2.32 o 
  -9   3  12        1.01        2.25      1.35 o 
  -8   3  12       12.34       11.39      2.32 o 
  -7   3  12        2.68        1.19      2.22 o 
  -6   3  12       17.86       16.46      4.37 o 
  -5   3  12       61.28       50.72      6.96 o 
  -4   3  12        4.78        1.27      1.71 o 
  -3   3  12      126.89      126.44     10.06 o 
  -2   3  12       60.58       62.37      5.32 o 
  -1   3  12      217.05      192.03     25.01 o 
   0   3  12      282.70      240.50     27.74 o 
   1   3  12      211.27      181.32     23.42 o 
   3   3  12      128.20      114.41      9.86 o 
   4   3  12        8.08        8.26      3.21 o 
   5   3  12       58.29       52.07      6.69 o 
   7   3  12        1.83       -2.27      2.27 o 
   8   3  12       12.44       10.15      2.99 o 
   9   3  12        0.83        2.17      1.32 o 
  -9   4  12        5.13        7.32      1.27 o 
  -8   4  12       14.02       12.19      2.27 o 
  -7   4  12       34.51       28.87      4.87 o 
  -6   4  12       68.57       66.16      7.55 o 
  -5   4  12       53.70       54.80      4.87 o 
  -4   4  12       39.49       43.62      6.49 o 
  -3   4  12       97.28       98.08      9.56 o 
  -2   4  12      121.29      109.17      5.75 o 
  -1   4  12      249.67      253.80     10.62 o 
   0   4  12       80.11       77.22      8.33 o 
   1   4  12      249.41      260.96     14.76 o 
   2   4  12      114.43      105.45      9.42 o 
   3   4  12      100.10      107.60      9.72 o 
   4   4  12       39.48       39.49      5.84 o 
   6   4  12       62.45       57.00      6.83 o 
  -9   5  12       14.03       13.50      2.65 o 
  -8   5  12        2.00        1.84      0.92 o 
  -7   5  12        1.25       -0.89      3.36 o 
  -6   5  12       42.30       37.70      4.14 o 
  -5   5  12       43.72       47.22      4.79 o 
  -4   5  12       50.22       51.32     15.01 o 
  -3   5  12      111.08      122.57     19.92 o 
  -2   5  12       44.34       55.98      6.10 o 
  -1   5  12      152.46      140.29     11.49 o 
   0   5  12        1.05       -3.83      3.83 o 
   1   5  12      156.83      156.15     11.89 o 
   2   5  12       34.72       37.62      6.10 o 
   3   5  12      110.75      115.69      9.79 o 
  -8   6  12       14.07       18.01      3.10 o 
  -7   6  12       29.14       28.29      3.16 o 
  -6   6  12       20.38       26.25      2.67 o 
  -5   6  12        3.00        0.08      1.61 o 
  -4   6  12       21.47       22.55      3.53 o 
  -3   6  12       52.64       44.19      4.85 o 
  -2   6  12       71.27       72.08      5.99 o 
  -1   6  12       21.16       23.86      3.65 o 
   0   6  12      144.77      143.09      8.19 o 
   1   6  12       19.91       23.07      4.96 o 
  -7   7  12       23.86       21.70      2.40 o 
  -6   7  12       12.69       10.43      1.63 o 
  -5   7  12       19.95       25.56      3.38 o 
  -4   7  12       38.82       38.21      8.04 o 
  -3   7  12       28.08       27.55      3.83 o 
  -2   7  12      278.86      284.23     11.47 o 
  -1   7  12       53.79       48.84      4.96 o 
   0   7  12        0.59        3.01      3.30 o 
   1   7  12       49.84       59.77      7.44 o 
  -6   8  12        0.56       -0.21      0.93 o 
  -5   8  12        0.53        0.41      1.10 o 
  -4   8  12       14.87       15.26      2.69 o 
  -3   8  12       26.36       26.79      3.54 o 
  -2   8  12      168.86      152.59      8.14 o 
  -1   8  12       76.70       65.73      4.52 o 
   0   8  12       90.76       91.31      6.25 o 
   1   8  12       77.79       81.93      8.36 o 
   2   8  12      174.90      182.08     11.47 o 
  -5   9  12        5.42        5.95      1.64 o 
  -4   9  12        3.60        6.00      1.74 o 
  -3   9  12       40.01       38.58      4.01 o 
  -2   9  12        9.75        7.22      4.60 o 
  -1   9  12       18.55       16.30      2.76 o 
   0   9  12       42.89       37.66      5.68 o 
   1   9  12       19.49       17.75      3.95 o 
   2   9  12       11.44       14.08      3.36 o 
  -4  10  12       10.77       13.32      2.44 o 
  -3  10  12       18.50       16.43      2.59 o 
  -2  10  12        1.97        4.65      1.62 o 
  -1  10  12       31.25       28.23      4.52 o 
   0  10  12        3.48        5.81      2.35 o 
   1  10  12       29.24       27.78      4.16 o 
   2  10  12        1.51        1.61      1.52 o 
  -2  11  12        0.33        2.96      1.55 o 
  -1  11  12        3.04        2.41      1.62 o 
   0  11  12       10.37        9.75      2.40 o 
   1  11  12        3.75       -0.55      1.25 o 
   1   0  13       12.60       18.30      4.20 o 
   2   0  13       12.82        7.70      3.07 o 
   3   0  13      105.16       97.41      9.57 o 
   4   0  13      392.07      395.57     19.02 o 
   5   0  13       50.49       38.86      6.22 o 
   6   0  13       44.16       48.41      6.98 o 
   7   0  13       31.58       37.10      5.86 o 
   8   0  13       59.34       58.56      4.52 o 
   9   0  13        3.92        7.79      3.48 o 
  -9   1  13        0.37        0.76      1.06 o 
  -8   1  13        5.61        0.21      1.29 o 
  -7   1  13        6.67        8.23      3.62 o 
  -6   1  13      181.59      185.16     12.85 o 
  -5   1  13      276.58      264.19     15.58 o 
  -4   1  13       12.77       11.58      3.93 o 
  -3   1  13       93.71       95.41      9.47 o 
  -2   1  13       22.17       20.90      4.54 o 
  -1   1  13       62.49       65.48      7.62 o 
   0   1  13      258.84      257.07     14.57 o 
   1   1  13       65.22       64.33      5.30 o 
   2   1  13       15.94       15.41      4.30 o 
   3   1  13       89.77       68.34      7.96 o 
   4   1  13       13.72       14.55      4.31 o 
   5   1  13      288.19      269.82     15.55 o 
   6   1  13      165.49      161.46     11.58 o 
   7   1  13        6.50        6.12      2.88 o 
   8   1  13        5.55        7.69      2.56 o 
   9   1  13        0.60        2.79      1.82 o 
  -9   2  13       12.37       14.07      1.98 o 
  -8   2  13       32.36       30.79      3.41 o 
  -7   2  13       25.32       21.55      4.50 o 
  -6   2  13       47.39       42.72      6.45 o 
  -4   2  13       72.85       73.05      8.62 o 
  -3   2  13      113.88      127.87     10.93 o 
  -2   2  13       12.27       10.33      3.55 o 
  -1   2  13      133.11      127.41      7.39 o 
   0   2  13      523.44      506.66     20.09 o 
   2   2  13        7.01        3.33      2.62 o 
   3   2  13      119.62      127.81     10.87 o 
   4   2  13       65.25       65.34      7.73 o 
   5   2  13       56.47       67.73      7.81 o 
   6   2  13       45.90       38.71      5.78 o 
   7   2  13       26.77       26.48      4.90 o 
   8   2  13       32.37       32.71      4.69 o 
   9   2  13       13.14       14.57      2.78 o 
  -9   3  13        7.12        5.22      1.18 o 
  -8   3  13       35.62       41.63      3.72 o 
  -7   3  13       16.85       23.47      4.49 o 
  -6   3  13        8.08        4.81      2.75 o 
  -5   3  13       20.50       18.37      4.40 o 
  -4   3  13      215.65      242.65     14.96 o 
  -3   3  13       30.43       27.68      5.63 o 
  -2   3  13      504.82      523.18     15.32 o 
  -1   3  13      332.46      334.24     11.95 o 
   0   3  13       32.05       25.33      4.96 o 
   2   3  13      505.60      555.86     22.09 o 
   3   3  13       31.64       28.15      5.26 o 
   4   3  13      208.43      200.27     13.14 o 
   5   3  13       18.51       28.39      5.05 o 
   6   3  13        9.99        8.28      3.30 o 
   7   3  13       16.39       14.58      3.55 o 
   8   3  13       34.10       34.42      4.51 o 
  -9   4  13        7.59        8.67      2.15 o 
  -8   4  13        4.89        7.11      1.38 o 
  -7   4  13        1.10        1.05      1.35 o 
  -6   4  13        5.39        3.04      1.92 o 
  -5   4  13        8.99        5.15      2.56 o 
  -3   4  13        1.98        3.21      2.86 o 
  -2   4  13      211.56      202.03      9.61 o 
  -1   4  13       22.05       32.29      5.83 o 
   0   4  13       16.55       12.99      3.84 o 
   1   4  13       21.10       30.82      5.46 o 
   2   4  13      222.34      197.60     12.89 o 
   3   4  13        2.48        5.15      2.67 o 
   4   4  13       56.06       54.90      6.87 o 
   6   4  13        4.51       11.11      3.35 o 
   7   4  13        0.86        4.20      2.01 o 
  -8   5  13        0.44        2.38      1.27 o 
  -7   5  13       39.55       49.52      4.11 o 
  -6   5  13       37.42       36.22      5.69 o 
  -5   5  13       98.91       97.91      9.56 o 
  -4   5  13        4.62        9.69      2.59 o 
  -3   5  13       10.68       11.77      2.87 o 
  -2   5  13        4.09        0.20      3.63 o 
  -1   5  13       35.38       29.83      5.75 o 
   0   5  13       29.34       27.89      5.38 o 
   1   5  13       37.17       33.61      5.78 o 
   3   5  13        8.84        4.36      2.34 o 
  -7   6  13        5.73        7.52      3.21 o 
  -6   6  13        1.81       -0.37      1.26 o 
  -5   6  13        6.51        5.10      2.92 o 
  -4   6  13       58.15       63.21      5.96 o 
  -3   6  13       13.86       13.60      3.08 o 
  -2   6  13       12.86       13.50      2.91 o 
  -1   6  13        5.79        3.35      1.92 o 
   0   6  13        0.05        2.47      2.83 o 
   1   6  13        4.98        3.71      2.67 o 
  -6   7  13       17.71       19.81      3.52 o 
  -5   7  13        3.87        6.40      2.62 o 
  -4   7  13        9.83       12.05      2.52 o 
  -3   7  13      116.31      122.55      7.31 o 
  -2   7  13        2.40        1.85      1.69 o 
  -1   7  13       23.40       22.16      3.42 o 
   0   7  13        8.48        9.84      3.85 o 
   1   7  13       22.04       21.15      4.68 o 
   2   7  13        3.56        4.89      2.30 o 
  -6   8  13       14.28       20.22      2.95 o 
  -5   8  13       18.93       21.45      2.59 o 
  -4   8  13        0.63        1.24      1.17 o 
  -3   8  13       56.31       64.60      5.63 o 
  -2   8  13        3.72        6.10      1.74 o 
  -1   8  13        3.62        7.87      3.31 o 
   0   8  13        7.79        7.82      3.07 o 
   1   8  13        4.24        3.19      2.18 o 
  -5   9  13       13.36       15.87      2.58 o 
  -4   9  13        5.36        7.10      2.29 o 
  -3   9  13        9.14        7.47      2.83 o 
  -2   9  13       27.57       29.41      4.80 o 
  -1   9  13       51.01       64.02      6.72 o 
   0   9  13       52.26       63.16      6.56 o 
   1   9  13       49.85       61.10      6.00 o 
  -3  10  13        2.85        7.09      2.13 o 
  -2  10  13       13.68       11.21      2.71 o 
  -1  10  13       10.23        9.77      2.54 o 
   0  10  13       35.29       37.87      4.42 o 
   1  10  13        8.93       18.23      2.99 o 
   0   0  14       14.67       10.39      3.76 o 
   1   0  14       16.62       11.96      5.29 o 
   2   0  14       54.00       55.33      7.64 o 
   3   0  14       27.54       32.29      5.99 o 
   4   0  14       54.71       58.76      7.76 o 
   5   0  14       19.37       16.71      4.32 o 
   6   0  14        0.97       -0.01      2.47 o 
   7   0  14        0.01        0.77      2.11 o 
   8   0  14       11.32       15.58      2.26 o 
   9   0  14        2.14        2.59      1.54 o 
  -9   1  14        7.03        7.96      2.17 o 
  -8   1  14        7.94        7.75      1.80 o 
  -7   1  14       18.04       22.43      4.49 o 
  -6   1  14       14.86       13.36      3.90 o 
  -5   1  14       11.25       14.82      4.04 o 
  -4   1  14        0.98        0.60      2.70 o 
  -3   1  14       96.23      106.37     10.13 o 
  -2   1  14       50.17       52.29      7.22 o 
  -1   1  14       56.86       52.10      7.07 o 
   0   1  14       20.90       18.15      3.26 o 
   1   1  14       58.27       69.68      5.65 o 
   2   1  14       60.96       51.44      7.13 o 
   3   1  14       92.48       76.48      8.64 o 
   4   1  14        1.99       -2.36      2.36 o 
   5   1  14       11.89        8.81      3.64 o 
   6   1  14       14.15       14.62      3.89 o 
   7   1  14       17.90       13.48      3.62 o 
   8   1  14        8.20        5.95      2.40 o 
   9   1  14        6.67        9.44      2.17 o 
  -9   2  14       10.66        9.47      1.48 o 
  -8   2  14        0.37        2.51      1.39 o 
  -7   2  14       16.08       14.09      3.39 o 
  -6   2  14       42.00       46.55      6.32 o 
  -5   2  14      119.27      121.98     10.34 o 
  -4   2  14      157.41      179.05     12.82 o 
  -3   2  14      163.83      179.76     12.91 o 
  -2   2  14      132.44      143.75      8.18 o 
  -1   2  14      122.07      123.92      8.63 o 
   0   2  14      289.45      275.08     15.25 o 
   1   2  14      118.59      126.69     10.93 o 
   2   2  14      144.12      165.75     12.47 o 
   3   2  14      164.12      168.90     12.61 o 
   4   2  14      154.03      145.98     11.45 o 
   5   2  14      114.72      113.34      9.87 o 
   6   2  14       39.51       35.91      3.92 o 
   7   2  14       16.43       13.71      3.35 o 
   8   2  14        0.58        1.94      1.46 o 
  -8   3  14        6.23        4.18      1.13 o 
  -7   3  14       10.01       11.00      3.05 o 
  -6   3  14        3.07       10.23      3.28 o 
  -5   3  14       53.98       61.95      7.16 o 
  -3   3  14       69.96       69.46      6.68 o 
  -2   3  14       99.99      104.91      7.02 o 
  -1   3  14       49.40       50.97      4.93 o 
   0   3  14      480.07      459.16     19.74 o 
   2   3  14       98.79       78.10      8.80 o 
   3   3  14       73.80       76.56      8.34 o 
   4   3  14       13.35       12.59      3.99 o 
   5   3  14       55.60       51.80      6.53 o 
   6   3  14        2.98        4.51      2.07 o 
   7   3  14        8.77        8.16      2.90 o 
   8   3  14        6.60        4.28      1.70 o 
  -8   4  14       16.60       17.19      1.89 o 
  -7   4  14        0.78       -0.26      0.82 o 
  -6   4  14        8.19        4.99      1.75 o 
  -5   4  14       45.21       52.34      4.58 o 
  -4   4  14       54.54       47.37      7.04 o 
  -3   4  14       32.78       32.27      6.14 o 
  -2   4  14       41.97       43.09      6.67 o 
  -1   4  14       85.28       79.12      8.68 o 
   0   4  14       79.48       70.73      8.12 o 
   1   4  14       89.03       90.39      8.92 o 
   2   4  14       36.44       40.40      6.30 o 
   3   4  14       34.25       28.76      5.22 o 
   4   4  14       54.09       48.91      6.41 o 
   5   4  14       47.67       58.35      6.54 o 
   6   4  14       10.06       13.42      3.18 o 
   7   4  14        0.60       -1.82      1.82 o 
  -7   5  14        1.53        4.38      1.33 o 
  -6   5  14       26.85       26.40      3.15 o 
  -5   5  14       38.23       40.44      6.05 o 
  -4   5  14      110.46       98.06      9.57 o 
  -3   5  14       72.37       65.86      7.98 o 
  -2   5  14       60.96       65.77      8.13 o 
  -1   5  14        9.85       13.17      4.11 o 
   0   5  14      107.77      109.01     10.14 o 
   1   5  14        9.36        8.08      3.35 o 
   2   5  14       64.65       66.95      7.82 o 
   3   5  14       70.01       72.38      7.70 o 
   4   5  14      109.58       98.14      8.32 o 
  -7   6  14        4.47        5.17      2.73 o 
  -6   6  14        8.05        9.66      1.86 o 
  -5   6  14        2.74        1.32      1.12 o 
  -4   6  14        7.58        7.87      3.22 o 
  -3   6  14       38.19       35.73      5.98 o 
  -2   6  14       39.35       35.20      6.07 o 
  -1   6  14       16.15        7.35      3.32 o 
   0   6  14       18.44       19.85      4.47 o 
   2   6  14       34.44       32.71      5.42 o 
   3   6  14       39.66       39.47      5.34 o 
  -6   7  14        7.15        8.20      1.55 o 
  -5   7  14        5.75        5.98      2.50 o 
  -4   7  14       13.92       14.61      3.65 o 
  -3   7  14       32.40       34.15      5.45 o 
  -2   7  14       25.99       26.21      5.16 o 
  -1   7  14        4.95        8.71      3.36 o 
   0   7  14       13.98       17.70      3.83 o 
   1   7  14        5.31        6.99      2.57 o 
   2   7  14       23.96       25.12      4.13 o 
  -5   8  14        1.50        1.92      1.29 o 
  -4   8  14       18.69       20.05      4.19 o 
  -3   8  14        0.47        1.77      2.08 o 
  -2   8  14        9.77       12.61      3.62 o 
  -1   8  14       31.83       35.45      5.21 o 
   0   8  14        3.51        5.91      2.70 o 
   1   8  14       31.16       36.12      3.27 o 
  -4   9  14       11.44       18.47      2.82 o 
  -3   9  14       14.74       16.31      2.99 o 
  -2   9  14       22.88       21.75      3.68 o 
  -1   9  14        6.70        9.12      2.58 o 
   0   9  14      102.82      122.61      7.81 o 
   1   9  14        6.30        8.08      2.35 o 
   1   0  15        9.48        8.77      2.46 o 
   2   0  15      149.43      173.76      8.73 o 
   3   0  15        0.38        1.20      2.69 o 
   4   0  15       22.54       12.29      4.05 o 
   5   0  15        0.01       -1.00      2.17 o 
   6   0  15        8.91        5.27      2.50 o 
   7   0  15        0.01        2.23      2.32 o 
   8   0  15        6.81        5.60      1.28 o 
  -8   1  15        0.90        1.71      1.02 o 
  -7   1  15        7.96        4.94      2.29 o 
  -6   1  15       22.25       23.09      4.43 o 
  -4   1  15      134.63      131.41     10.97 o 
  -3   1  15       18.16       24.45      5.30 o 
  -2   1  15       34.01       31.17      3.97 o 
  -1   1  15      173.37      172.38      8.80 o 
   0   1  15       45.20       37.81      4.38 o 
   1   1  15      177.96      169.15     10.03 o 
   2   1  15       38.93       36.89      6.13 o 
   3   1  15       17.60       30.02      5.74 o 
   4   1  15      131.03      115.69     10.10 o 
   5   1  15       23.16       24.01      4.96 o 
   6   1  15       19.44       11.24      3.37 o 
   7   1  15        7.41        5.00      2.27 o 
   8   1  15        0.55       -0.56      1.33 o 
  -8   2  15        4.62        4.51      1.05 o 
  -7   2  15        7.33        5.61      2.27 o 
  -6   2  15       17.28       23.29      4.38 o 
  -5   2  15       12.28        7.48      2.93 o 
  -4   2  15       43.39       49.82      6.91 o 
  -3   2  15       55.07       46.45      4.80 o 
  -2   2  15        2.36        6.05      2.45 o 
  -1   2  15      112.42      102.55      6.64 o 
   0   2  15      169.33      160.97      8.44 o 
   1   2  15      108.87      100.52      9.76 o 
   2   2  15        3.85        4.42      2.94 o 
   3   2  15       53.51       49.02      6.98 o 
   4   2  15       44.13       43.63      6.34 o 
   5   2  15       12.05       12.24      3.49 o 
   6   2  15       16.59       20.33      4.05 o 
   7   2  15        8.41        6.62      2.49 o 
   8   2  15        5.23        3.20      1.54 o 
  -8   3  15        5.30        6.13      1.34 o 
  -7   3  15        5.55        6.39      1.30 o 
  -6   3  15       37.29       36.88      9.28 o 
  -5   3  15       26.07       35.08      5.12 o 
  -4   3  15      103.14       99.91      6.38 o 
  -3   3  15       13.57       18.80      4.63 o 
  -2   3  15       47.46       45.99      4.82 o 
  -1   3  15       20.60       19.46      4.08 o 
   0   3  15       35.22       21.77      4.63 o 
   1   3  15       20.56       16.90      4.42 o 
   2   3  15       47.52       35.39      5.97 o 
   3   3  15       14.80       15.55      3.94 o 
   4   3  15      106.21      109.14      9.55 o 
   5   3  15       27.44       29.56      4.80 o 
   6   3  15       38.71       45.51      5.45 o 
   7   3  15        5.64        4.27      2.11 o 
  -7   4  15       10.84       10.22      1.57 o 
  -6   4  15       35.98       41.80      3.48 o 
  -5   4  15        5.39        8.25      3.13 o 
  -4   4  15        8.30        7.36      3.17 o 
  -3   4  15       35.50       37.85      6.08 o 
  -2   4  15       31.77       29.39      5.29 o 
  -1   4  15       80.26       75.24      8.25 o 
   0   4  15       14.39       13.13      3.58 o 
   1   4  15       80.76       79.58      5.83 o 
   2   4  15       27.04       17.77      4.28 o 
   3   4  15       34.65       33.35      5.42 o 
   4   4  15        7.14        7.79      2.98 o 
   5   4  15        5.02        6.57      2.77 o 
   6   4  15       37.87       46.93      4.93 o 
  -7   5  15        1.28        2.51      1.01 o 
  -6   5  15       14.62       17.00      2.27 o 
  -5   5  15       28.66       39.10      5.49 o 
  -4   5  15       44.26       49.60      6.34 o 
  -3   5  15       22.15       23.89      4.67 o 
  -2   5  15        3.98        5.63      3.03 o 
  -1   5  15       11.66       13.02      3.93 o 
   0   5  15       43.53       49.65      6.65 o 
   1   5  15       11.11       14.88      3.85 o 
   2   5  15        2.90        1.94      2.38 o 
   3   5  15       22.99       26.22      4.65 o 
   4   5  15       43.56       38.85      5.15 o 
  -6   6  15       46.83       52.59      4.80 o 
  -5   6  15        7.35       12.64      3.75 o 
  -4   6  15       28.24       30.83      4.94 o 
  -3   6  15        0.84        0.60      2.21 o 
  -2   6  15        5.09        7.51      3.37 o 
  -1   6  15       20.92       20.81      4.61 o 
   0   6  15       15.15       12.83      3.59 o 
   1   6  15       21.28       25.46      4.69 o 
   2   6  15        6.95       10.44      3.31 o 
   3   6  15        0.93        0.28      1.60 o 
  -5   7  15        2.60        2.72      1.25 o 
  -4   7  15        4.74        5.67      2.50 o 
  -3   7  15        5.18        1.48      1.89 o 
  -2   7  15       60.54       58.48      6.44 o 
  -1   7  15       13.22       12.44      3.29 o 
   0   7  15        0.09        1.03      1.58 o 
   1   7  15       13.48       11.92      3.28 o 
   2   7  15       60.51       56.18      5.58 o 
  -4   8  15        5.61        8.67      2.21 o 
  -3   8  15       15.94       16.67      3.06 o 
  -2   8  15       47.00       57.31      5.62 o 
  -1   8  15        1.96        3.86      1.94 o 
   0   8  15       40.95       46.38      3.46 o 
   1   8  15        2.36        5.11      1.96 o 
   0   0  16      127.09      124.71     10.49 o 
   1   0  16       65.33       76.08     11.82 o 
   2   0  16      105.38      111.45      6.80 o 
   3   0  16      187.57      181.26     12.62 o 
   4   0  16      104.65      125.39     10.16 o 
   5   0  16       45.32       57.26      6.67 o 
   6   0  16       29.63       32.19      4.66 o 
   7   0  16        0.35       -0.51      1.05 o 
  -7   1  16       14.13       13.99      1.54 o 
  -6   1  16       12.22       12.25      2.18 o 
  -5   1  16       16.31       15.42      3.56 o 
  -4   1  16       32.13       32.89      3.78 o 
  -3   1  16       82.58       83.19      4.81 o 
  -2   1  16        1.62       -0.21      1.62 o 
  -1   1  16       99.31      100.51      6.66 o 
   0   1  16      208.12      227.42     23.08 o 
   1   1  16      100.57      103.84      6.71 o 
   2   1  16        2.72        1.88      2.88 o 
   3   1  16       84.68       94.84      9.05 o 
   4   1  16       36.47       38.12      5.69 o 
   5   1  16       16.24       18.15      3.98 o 
   6   1  16       11.90       10.06      2.74 o 
   7   1  16       14.40       19.88      2.12 o 
  -7   2  16        2.24        3.75      0.98 o 
  -6   2  16        1.37        1.52      1.19 o 
  -5   2  16        7.45        8.96      2.08 o 
  -4   2  16       50.39       51.20      6.35 o 
  -3   2  16        9.94        8.09      1.78 o 
  -2   2  16       22.88       21.47      2.63 o 
  -1   2  16       78.88       76.42      5.81 o 
   0   2  16      150.78      176.29     12.89 o 
   1   2  16       77.57       81.89      8.63 o 
   2   2  16       21.54       20.83      4.47 o 
   3   2  16        9.31        3.71      2.72 o 
   4   2  16       49.60       37.04      5.57 o 
   5   2  16        7.56       11.10      3.17 o 
   6   2  16        0.92       -0.45      1.67 o 
   7   2  16        2.22        1.97      1.34 o 
  -7   3  16       10.59       10.18      1.62 o 
  -6   3  16        6.43        4.36      1.50 o 
  -5   3  16       71.04       88.49      5.17 o 
  -4   3  16       12.48       14.37      2.45 o 
  -3   3  16       10.79        9.11      3.38 o 
  -2   3  16       29.43       27.25      4.73 o 
  -1   3  16        8.73        9.27      1.90 o 
   0   3  16       46.89       43.45      6.58 o 
   1   3  16        8.73        8.85      3.32 o 
   2   3  16       30.84       31.86      5.60 o 
   3   3  16       10.44        7.82      3.14 o 
   4   3  16       11.84       12.89      3.47 o 
   5   3  16       69.89       84.84      6.96 o 
   6   3  16        6.25        5.93      2.15 o 
  -6   4  16        8.56        8.87      1.67 o 
  -5   4  16        0.84        1.12      1.75 o 
  -4   4  16       23.70       24.31      4.52 o 
  -3   4  16       31.04       29.39      4.91 o 
  -2   4  16       60.88       64.83      7.11 o 
  -1   4  16       24.37       22.89      4.37 o 
   0   4  16        0.25        1.82      1.52 o 
   1   4  16       24.93       29.61      5.37 o 
   2   4  16       63.04       62.10      7.25 o 
   3   4  16       30.13       33.83      5.17 o 
   4   4  16       24.22       18.79      3.76 o 
   5   4  16        0.64        2.84      1.61 o 
   6   4  16        7.00        7.81      1.99 o 
  -6   5  16       21.65       23.91      3.21 o 
  -5   5  16       19.14       19.00      2.28 o 
  -4   5  16       14.98       19.95      3.77 o 
  -3   5  16       10.44        8.20      3.05 o 
  -2   5  16       19.78       20.42      4.35 o 
  -1   5  16        0.56        2.63      2.15 o 
   0   5  16        2.82        3.01      1.84 o 
   1   5  16        0.53       -0.92      2.24 o 
   2   5  16       20.44       18.84      3.99 o 
   3   5  16       10.43       17.50      3.55 o 
   4   5  16       12.80       11.51      2.72 o 
  -5   6  16        3.32        3.67      1.50 o 
  -4   6  16        5.49        8.18      2.52 o 
  -3   6  16       18.49       13.04      3.07 o 
  -2   6  16       26.70       24.85      4.35 o 
  -1   6  16        9.91       10.17      3.06 o 
   0   6  16        1.89        1.33      1.17 o 
   1   6  16        9.51        8.40      2.94 o 
   2   6  16       28.40       35.25      4.64 o 
   3   6  16       17.95       16.41      3.07 o 
  -4   7  16        2.74       -0.66      1.15 o 
  -3   7  16        7.02       14.81      3.01 o 
  -2   7  16        6.73        7.26      2.25 o 
  -1   7  16        6.52        6.22      1.68 o 
   0   7  16       42.04       56.14      5.41 o 
   1   7  16        6.28        4.24      2.15 o 
   2   7  16        5.83        9.30      2.26 o 
  -1   8  16        5.26        7.42      1.97 o 
   1   0  17        3.02        2.59      3.09 o 
   2   0  17       44.01       32.69      5.28 o 
   3   0  17      318.69      343.72     15.80 o 
   4   0  17        0.04        1.14      2.31 o 
   5   0  17        0.50       -1.06      1.06 o 
   6   0  17        6.83        4.96      2.28 o 
  -6   1  17        3.48        4.16      1.30 o 
  -5   1  17        7.31        7.90      1.69 o 
  -4   1  17       21.09       27.88      3.00 o 
  -3   1  17       59.16       67.64      7.11 o 
  -2   1  17       22.45       24.05      3.14 o 
  -1   1  17       23.64       23.75      4.06 o 
   0   1  17       78.31       73.33      5.29 o 
   1   1  17       24.58       29.49      5.09 o 
   2   1  17       24.70       16.66      4.11 o 
   3   1  17       60.30       68.29      7.19 o 
   4   1  17       21.44       17.98      3.93 o 
   5   1  17        6.81        5.15      2.40 o 
   6   1  17        3.00        5.30      2.09 o 
  -6   2  17       10.46       11.92      2.16 o 
  -5   2  17        2.51        2.33      1.23 o 
  -4   2  17       19.41       21.23      2.65 o 
  -3   2  17       75.38       84.05      5.05 o 
  -2   2  17        2.92        1.16      1.50 o 
  -1   2  17       23.85       21.12      2.93 o 
   0   2  17        0.03       -1.41      1.41 o 
   1   2  17       24.41       28.95      5.19 o 
   2   2  17        3.50        3.40      2.62 o 
   3   2  17       76.14       77.43      7.57 o 
   4   2  17       18.85       13.76      3.29 o 
   5   2  17        2.60        2.82      1.95 o 
   6   2  17       11.05       16.19      2.73 o 
  -6   3  17       10.10        6.85      1.76 o 
  -5   3  17        6.12        9.96      3.18 o 
  -4   3  17       13.48       12.79      1.79 o 
  -3   3  17       84.55       96.47      5.45 o 
  -2   3  17       24.01       19.90      2.77 o 
  -1   3  17       26.32       31.74      5.09 o 
   0   3  17       13.98       16.58      4.02 o 
   1   3  17       24.89       20.50      4.40 o 
   2   3  17       26.01       24.74      4.62 o 
   3   3  17       84.60      102.95      8.23 o 
   4   3  17       13.17       12.24      2.99 o 
   5   3  17        6.78        6.27      2.20 o 
  -5   4  17        2.57        4.59      1.78 o 
  -4   4  17        0.96       -1.02      2.13 o 
  -3   4  17       11.52       13.70      2.20 o 
  -2   4  17        6.34        5.61      1.74 o 
  -1   4  17        6.93        9.15      2.04 o 
   0   4  17        2.01        2.99      2.36 o 
   1   4  17        7.42       13.49      3.77 o 
   2   4  17        6.41        7.69      2.81 o 
   3   4  17       11.71       12.58      2.96 o 
   4   4  17        0.89       -1.45      1.68 o 
  -4   5  17       11.93       11.05      1.72 o 
  -3   5  17        6.73        6.94      1.60 o 
  -2   5  17       34.52       34.81      3.60 o 
  -1   5  17       14.68       15.29      2.29 o 
   0   5  17        5.00        4.92      2.63 o 
   1   5  17       15.06       17.90      3.74 o 
   2   5  17       31.99       36.01      4.61 o 
   3   5  17        6.22        2.97      1.80 o 
  -3   6  17       23.14       24.79      1.96 o 
  -2   6  17       15.81       18.76      2.23 o 
  -1   6  17       41.51       44.40      5.25 o 
   0   6  17       49.65       54.59      5.29 o 
   1   6  17       41.27       45.44      4.79 o 
   2   6  17       13.96       15.48      2.79 o 
  -1   7  17       16.47       13.65      2.56 o 
   0   0  18       30.23       35.81      4.83 o 
   1   0  18      163.56      182.43     14.11 o 
   2   0  18       29.78       28.44      4.53 o 
   3   0  18       34.53       37.34      4.79 o 
   4   0  18       27.21       22.75      3.55 o 
   5   0  18        9.82       14.82      2.62 o 
  -5   1  18       42.63       40.45      3.78 o 
  -4   1  18       36.35       42.89      4.44 o 
  -2   1  18        7.50       10.19      3.59 o 
  -1   1  18        3.48        2.10      2.78 o 
   0   1  18       18.35       20.29      2.68 o 
   1   1  18        3.46        3.86      2.23 o 
   2   1  18        7.28        9.02      2.93 o 
   3   1  18       41.35       48.92      5.35 o 
   4   1  18       33.52       38.94      4.45 o 
   5   1  18       42.50       41.24      4.07 o 
  -4   2  18       45.80       48.37      3.25 o 
  -3   2  18        2.98        0.37      0.88 o 
  -2   2  18       15.74       15.82      3.28 o 
  -1   2  18       28.72       28.63      4.34 o 
   0   2  18        2.28       -2.02      2.02 o 
   1   2  18       29.80       31.70      4.78 o 
   2   2  18       14.38       10.22      2.84 o 
   3   2  18        3.11        2.89      1.99 o 
   4   2  18       44.55       47.71      4.75 o 
  -3   3  18        2.58        1.98      1.81 o 
  -2   3  18        3.35        4.59      1.93 o 
  -1   3  18       16.12       19.57      3.52 o 
   0   3  18        9.04       10.08      3.03 o 
   1   3  18       15.47        9.98      2.97 o 
   2   3  18        3.77        4.21      2.26 o 
   3   3  18        2.89        3.52      1.90 o 
   4   3  18        0.22        2.06      1.54 o 
  -3   4  18       15.92       15.91      2.03 o 
  -2   4  18        3.21        5.02      1.65 o 
  -1   4  18        1.19        0.46      1.58 o 
   0   4  18        0.37        1.55      2.06 o 
   1   4  18        1.11        2.97      2.13 o 
   2   4  18        3.92        5.33      2.06 o 
   3   4  18       15.49       18.07      2.92 o 
  -2   5  18        0.97        5.48      3.27 o 
  -1   5  18        8.68       10.89      2.43 o 
   0   5  18        1.91       -0.38      1.37 o 
   1   5  18        8.81       10.65      2.56 o 
   2   5  18        1.26        1.61      1.43 o 
   1   0  19        2.55        2.66      1.52 o 
   3   0  19        3.22        4.29      1.60 o 
  -2   1  19       22.21       19.08      2.82 o 
  -1   1  19        7.61        3.50      1.54 o 
   0   1  19        2.73        2.69      1.62 o 
   1   1  19        7.97        6.12      2.06 o 
   2   1  19       22.93       25.02      3.55 o 
   3   1  19       11.35       12.95      2.44 o 
  -1   2  19        1.56        1.55      1.33 o 
   0   2  19       28.39       35.58      4.02 o 
   1   2  19        1.69        2.30      1.76 o 
   2   2  19        6.92        8.36      2.02 o 
  -1   3  19        3.71        7.27      2.02 o 
   0   3  19       12.06       14.25      2.72 o 
   1   3  19        3.69        1.24      1.19 o 
   2   3  19        1.80        4.24      1.83 o 
                                                 
